# Supplementary material for: Interaction of SARS-CoV-2 Nucleocapsid Protein and Human RNA Helicases DDX1 and DDX3X Modulates Their Activities on Double-Stranded RNA
Source: Int J Mol Sci. 2023 Mar 17;24(6):5784. doi: 10.3390/ijms24065784 (PMC10058294; doi:10.3390/ijms24065784)
Supplement: Supplementary file 1 [file ijms-24-05784-s001.zip › Suppl_Table S1_R1.xlsx]

## Sheet: Suppl Table 1
Table S1. Complete list of the distinct master proteins detected with at least one unique peptide in A549 cells transfected with an empty vector or SARS-CoV-2 Np. For each protein are reported: Uniprot Accession, Description, Gene name, Unique Peptides, MW, pI, average Peptide Spectrum Match (aPSM) and Frequency. Frequency indicates how many times a given protein has been identified in the replic…
Uniprot Accession	Description	Gene Name	Unique Peptides	MW [kDa]	calc. pI	A549 empty vector		A549 SARS-CoV-2 Np
						freq	aPSMs	freq	aPSMs
P04406	Glyceraldehyde-3-phosphate dehydrogenase	GAPDH	21	36	8.46	9	343.441	9	519.046
P60709	Actin, cytoplasmic 1	ACTB	11	41.7	5.48	9	274.359	9	392.725
Q6S8J3	POTE ankyrin domain family member E	POTEE	1	121.3	6.2	9	188.009	9	289.189
P00352	Retinal dehydrogenase 1	ALDH1A1	29	54.8	6.73	9	241.726	9	256.067
P21333	Filamin-A	FLNA	80	280.6	6.06	9	114.615	9	173.55
P29401	Transketolase	TKT	29	67.8	7.66	9	161.871	9	170.79
P07355	Annexin A2	ANXA2	25	38.6	7.75	9	158.142	9	168.797
P14618	Pyruvate kinase PKM	PKM	28	57.9	7.84	9	162.401	9	166.81
O43707	Alpha-actinin-4	ACTN4	31	104.8	5.44	9	119.537	9	143.458
O60218	Aldo-keto reductase family 1 member B10	AKR1B10	19	36	7.84	9	145.021	9	123.181
P35579	Myosin-9	MYH9	64	226.4	5.6	9	69.9906	9	118.566
P07437	Tubulin beta chain	TUBB	3	49.6	4.89	9	90.9031	9	110.244
P68104	Elongation factor 1-alpha 1	EEF1A1	11	50.1	9.01	9	75.7878	9	106.548
P68371	Tubulin beta-4B chain	TUBB4B	3	49.8	4.89	9	86.6879	9	106.246
P00338	L-lactate dehydrogenase A chain	LDHA	16	36.7	8.27	9	83.4671	9	106.207
P52209	6-phosphogluconate dehydrogenase, decarboxylating	PGD	21	53.1	7.23	9	98.7888	9	98.5042
P04083	Annexin A1	ANXA1	17	38.7	7.02	9	78.4578	9	94.4622
P11142	Heat shock coate 71 kDa protein	HSPA8	16	70.9	5.52	9	98.2224	9	93.0261
P10809	60 kDa heat shock protein, mitochondrial	HSPD1	28	61	5.87	9	105.335	9	92.6218
Q9BVA1	Tubulin beta-2B chain	TUBB2B	1	49.9	4.89	9	74.2155	9	89.4386
P08238	Heat shock protein HSP 90-beta	HSP90AB1	19	83.2	5.03	9	101.633	9	88.2187
P07900	Heat shock protein HSP 90-alpha	HSP90AA1	15	84.6	5.02	9	100.882	9	86.6863
P08670	Vimentin	VIM	31	53.6	5.12	9	80.588	9	85.3609
A0A0A0MSS8	Aldo-keto reductase family 1 member C3	AKR1C3	13	36.8	7.94	9	89.2203	9	83.3061
P06733	Alpha-enolase	ENO1	15	47.1	7.39	9	68.0949	9	82.5477
Q04828	Aldo-keto reductase family 1 member C1	AKR1C1	5	36.8	7.88	9	79.5951	9	81.3387
P00558	Phosphoglycerate kinase 1	PGK1	20	44.6	8.1	9	65.2962	9	78.7672
A0A087WVQ6	Clathrin heavy chain	CLTC	48	191.9	5.69	9	70.3038	9	78.4063
S4R3P0	Aldo-keto reductase family 1 member C2 (Fragment)	AKR1C2	7	22.6	7.18	9	75.0593	9	74.9639
P05787	Keratin, type II cytoskeletal 8	KRT8	28	53.7	5.59	9	89.5114	9	72.0287
P60174	Triosephosphate isomerase	TPI1	16	26.7	6.9	9	63.6357	9	71.5072
P62805	Histone H4	H4C1	9	11.4	11.36	9	60.3776	9	65.5328
A0A2U3TZH3	Elongation factor 1-alpha	EEF1A2	5	54.3	9.04	9	37.2874	9	64.8283
P62736	Actin, aortic smooth muscle	ACTA2	3	42	5.39	9	57.7785	9	64.5813
P13639	Elongation factor 2	EEF2	30	95.3	6.83	9	68.5337	9	62.3037
Q13509	Tubulin beta-3 chain	TUBB3	6	50.4	4.93	9	48.5444	9	61.1734
A0A2U3TZU2	Glucose-6-phosphate isomerase	GPI	20	67.2	8.97	9	57.2789	9	60.1864
Q15149	Plectin	PLEC	80	531.5	5.96	9	41.8261	9	54.3121
Q06830	Peroxiredoxin-1	PRDX1	13	22.1	8.13	9	54.8236	9	53.7151
O60701	UDP-glucose 6-dehydrogenase	UGDH	23	55	7.12	9	65.3339	9	53.646
P15121	Aldo-keto reductase family 1 member B1	AKR1B1	19	35.8	6.98	9	55.8041	9	53.5148
Q09666	Neuroblast differentiation-associated protein AHNAK	AHNAK	33	628.7	6.15	9	23.6304	9	51.945
Q32Q12	Nucleoside diphosphate kinase	NME1-NME2	4	32.6	8.48	9	59.2354	9	51.9258
P63104	14-3-3 protein zeta/delta	YWHAZ	11	27.7	4.79	9	44.8914	9	49.961
P06576	ATP synthase subunit beta, mitochondrial	ATP5F1B	20	56.5	5.4	9	42.2014	9	45.4416
F5H5D3	Tubulin alpha chain	TUBA1C	3	57.7	5.07	9	37.763	9	42.9717
P05783	Keratin, type I cytoskeletal 18	KRT18	25	48	5.45	9	62.6249	9	42.4545
A0A5F9ZHM4	L-lactate dehydrogenase	LDHB	13	37.4	6.25	9	47.1814	9	42.4512
P37802	Transgelin-2	TAGLN2	15	22.4	8.25	9	27.0129	9	41.5834
P27348	14-3-3 protein theta	YWHAQ	9	27.7	4.78	9	33.7791	9	40.9585
Q6PEY2	Tubulin alpha-3E chain	TUBA3E	1	49.8	5.14	9	36.5163	9	40.4171
P68366	Tubulin alpha-4A chain	TUBA4A	4	49.9	5.06	9	32.1923	9	38.3299
P14625	Endoplasmin	HSP90B1	24	92.4	4.84	9	36.5441	9	38.1562
P19338	Nucleolin	NCL	16	76.6	4.7	9	43.5302	9	37.0088
P07737	Profilin-1	PFN1	8	15	8.27	9	36.9048	9	36.0997
Q16881	Thioredoxin reductase 1, cytoplasmic	TXNRD1	18	70.9	7.39	9	36.5501	9	35.0801
P27797	Calreticulin	CALR	15	48.1	4.44	9	31.3351	9	34.9724
P55072	Transitional endoplasmic reticulum ATPase	VCP	26	89.3	5.26	9	39.1585	9	33.7785
P61978	Heterogeneous nuclear ribonucleoprotein K	HNRNPK	17	50.9	5.54	9	35.5598	9	33.355
P15559	NAD(P)H dehydrogenase [quinone] 1	NQO1	12	30.8	8.88	9	37.0152	9	32.9769
E9PK25	Cofilin, non-muscle isoform	CFL1	10	22.7	8.34	9	29.0264	9	32.7882
P22626	Heterogeneous nuclear ribonucleoproteins A2/B1	HNRNPA2B1	21	37.4	8.95	9	37.1357	9	32.0375
P06748	Nucleophosmin	NPM1	7	32.6	4.78	9	32.4376	9	32.0165
P04075	Fructose-bisphosphate aldolase A	ALDOA	18	39.4	8.09	9	34.971	9	31.7834
P62937	Peptidyl-prolyl cis-trans isomerase A	PPIA	7	18	7.81	9	31.3422	9	31.6835
P40926	Malate dehydrogenase, mitochondrial	MDH2	15	35.5	8.68	9	32.9807	9	31.1381
P54652	Heat shock-related 70 kDa protein 2	HSPA2	5	70	5.74	9	32.798	9	30.9929
P49327	Fatty acid synthase	FASN	49	273.3	6.44	9	45.4525	9	30.8255
P27824	Calnexin	CANX	17	67.5	4.6	9	33.5191	9	30.3146
P31946	14-3-3 protein beta/alpha	YWHAB	6	28.1	4.83	9	28.9427	9	29.2237
P50395	Rab GDP dissociation inhibitor beta	GDI2	20	50.6	6.47	9	27.7185	9	29.1943
P09525	Annexin A4	ANXA4	20	35.9	6.13	9	24.9871	9	28.9333
P80723	Brain acid soluble protein 1	BASP1	9	22.7	4.63	9	27.3815	9	28.5178
E7EQR4	Ezrin	EZR	12	69.3	6.16	9	19.6866	9	28.343
P13929	Beta-enolase	ENO3	2	47	7.71	9	23.5333	9	28.3187
P11021	Endoplasmic reticulum chaperone BiP	HSPA5	16	72.3	5.16	9	32.7943	9	27.4365
P0CG39	POTE ankyrin domain family member J	POTEJ	1	117.3	5.97	9	22.0903	9	27.354
P08758	Annexin A5	ANXA5	16	35.9	5.05	9	20.4282	9	27.1627
B7Z6Z4	Myosin light polypeptide 6	MYL6	4	26.7	5.08	9	21.1307	9	26.6938
P18124	60S ribosomal protein L7	RPL7	9	29.2	10.65	9	31.1591	9	26.6788
P26038	Moesin	MSN	14	67.8	6.4	9	23.981	9	26.5802
P62258	14-3-3 protein epsilon	YWHAE	9	29.2	4.74	9	27.3402	9	25.5611
Q9BUF5	Tubulin beta-6 chain	TUBB6	1	49.8	4.88	9	20.3347	9	25.4223
A0A0G2JIW1	Heat shock 70 kDa protein 1B	HSPA1B	16	70.1	5.66	9	43.2368	9	24.5669
P38646	Stress-70 protein, mitochondrial	HSPA9	18	73.6	6.16	9	22.1963	9	24.1657
Q14914	Prostaglandin reductase 1	PTGR1	11	35.8	8.29	9	35.2295	9	24.1604
P23526	Adenosylhomocysteinase	AHCY	9	47.7	6.34	9	25.2528	9	24.0913
P61981	14-3-3 protein gamma	YWHAG	6	28.3	4.89	9	23.4521	9	23.8924
U3KQK0	Histone H2B	H2BC15	1	18.8	10.54	9	24.5829	9	23.3184
P09104	Gamma-enolase	ENO2	1	47.2	5.03	9	17.8851	9	23.3171
P25705	ATP synthase subunit alpha, mitochondrial	ATP5F1A	19	59.7	9.13	9	23.0855	9	23.236
P08729	Keratin, type II cytoskeletal 7	KRT7	23	51.4	5.48	9	34.0398	9	22.6506
P07237	Protein disulfide-isomerase	P4HB	16	57.1	4.87	9	22.4702	9	22.5533
P09651	Heterogeneous nuclear ribonucleoprotein A1	HNRNPA1	4	38.7	9.13	9	26.67	9	22.2754
P60842	Eukaryotic initiation factor 4A-I	EIF4A1	13	46.1	5.48	9	24.0238	9	22.1032
P09211	Glutathione S-transferase P	GSTP1	7	23.3	5.64	9	18.1318	9	21.8976
P53396	ATP-citrate synthase	ACLY	19	120.8	7.33	9	26.0969	9	21.7669
P16402	Histone H1.3	H1-3	4	22.3	11.02	9	19.5546	9	21.5726
P62979	Ubiquitin-40S ribosomal protein S27a	RPS27A	7	18	9.64	9	22.2075	9	21.5718
P31949	Protein S100-A11	S100A11	6	11.7	7.12	9	15.7936	9	21.5315
P18206	Vinculin	VCL	17	123.7	5.66	9	10.0999	9	21.1859
P63244	Receptor of activated protein C kinase 1	RACK1	15	35.1	7.69	9	21.908	9	20.8856
P09936	Ubiquitin carboxyl-terminal hydrolase isozyme L1	UCHL1	9	24.8	5.48	9	18.707	9	20.5683
Q00839	Heterogeneous nuclear ribonucleoprotein U	HNRNPU	19	90.5	6	9	20.8406	9	20.361
Q562R1	Beta-actin-like protein 2	ACTBL2	5	42	5.59	9	19.9192	9	20.2467
F8VVM2	Phosphate carrier protein, mitochondrial	SLC25A3	8	36.1	9.26	9	19.6785	9	20.0171
A0A087WYT3	Prostaglandin E synthase 3	PTGES3	4	19.1	4.55	9	17.3536	9	18.4421
P14866	Heterogeneous nuclear ribonucleoprotein L	HNRNPL	11	64.1	8.22	9	21.4401	9	18.4385
P35580	Myosin-10	MYH10	3	228.9	5.54	9	9.52401	9	18.3383
P30838	Aldehyde dehydrogenase, dimeric NADP-preferring	ALDH3A1	18	50.4	6.54	9	44.9654	9	18.1766
P31947	14-3-3 protein sigma	SFN	3	27.8	4.74	9	15.449	9	17.8814
P43490	Nicotinamide phosphoribosyltransferase	NAMPT	12	55.5	7.15	9	23.8886	9	17.3359
Q8IUE6	Histone H2A type 2-B	H2AC21	3	14	10.89	9	16.1064	9	17.3267
P06899	Histone H2B type 1-J	H2BC11	1	13.9	10.32	9	17.3631	9	16.9762
P15531	Nucleoside diphosphate kinase A	NME1	1	17.1	6.19	9	21.7742	9	16.8818
P05387	60S acidic ribosomal protein P2	RPLP2	4	11.7	4.54	9	17.7661	9	16.7746
P15880	40S ribosomal protein S2	RPS2	7	31.3	10.24	9	17.4466	9	16.5655
P29966	Myristoylated alanine-rich C-kinase substrate	MARCKS	6	31.5	4.45	9	18.9999	9	16.4376
Q01813	ATP-dependent 6-phosphofructokinase, platelet type	PFKP	16	85.5	7.55	9	9.52191	9	16.0865
P25398	40S ribosomal protein S12	RPS12	6	14.5	7.21	9	16.6489	9	15.7869
J3KQE5	GTP-binding nuclear protein Ran (Fragment)	RAN	7	26.8	9.58	9	15.5608	9	15.564
P39023	60S ribosomal protein L3	RPL3	8	46.1	10.18	9	18.0925	9	15.5536
E9PRY8	Elongation factor 1-delta	EEF1D	9	76.5	7.05	9	14.7207	9	15.5534
Q01518	Adenylyl cyclase-associated protein 1	CAP1	11	51.9	8.06	9	10.4067	9	15.4514
P30101	Protein disulfide-isomerase A3	PDIA3	18	56.7	6.35	9	15.7425	9	15.2391
P46940	Ras GTPase-activating-like protein IQGAP1	IQGAP1	20	189.1	6.48	9	9.44575	9	15.1446
P62424	60S ribosomal protein L7a	RPL7A	8	30	10.61	9	15.6649	9	15.1302
P10599	Thioredoxin	TXN	3	11.7	4.92	9	16.4248	9	14.7744
P07910	Heterogeneous nuclear ribonucleoproteins C1/C2	HNRNPC	8	33.7	5.08	9	18.5524	9	14.5843
P09382	Galectin-1	LGALS1	6	14.7	5.5	9	6.97712	9	14.4637
P62906	60S ribosomal protein L10a	RPL10A	6	24.8	9.94	9	16.8019	9	14.2425
P00390	Glutathione reductase, mitochondrial	GSR	13	56.2	8.5	9	20.6428	9	14.2339
P68431	Histone H3.1	H3C1	1	15.4	11.12	9	9.74623	9	13.9518
P13010	X-ray repair cross-complementing protein 5	XRCC5	18	82.7	5.81	9	13.233	9	13.6651
P23396	40S ribosomal protein S3	RPS3	12	26.7	9.66	9	17.084	9	13.6534
P05141	ADP/ATP translocase 2	SLC25A5	3	32.8	9.69	9	16.3658	9	13.5364
P04792	Heat shock protein beta-1	HSPB1	9	22.8	6.4	9	11.4372	9	13.3276
P34932	Heat shock 70 kDa protein 4	HSPA4	12	94.3	5.19	9	10.2186	9	13.1561
P23246	Splicing factor, proline- and glutamine-rich	SFPQ	10	76.1	9.44	9	13.2538	9	13.1413
A0A0C4DG17	40S ribosomal protein SA	RPSA	10	33.3	4.87	9	13.8857	9	13.1078
Q32P51	Heterogeneous nuclear ribonucleoprotein A1-like 2	HNRNPA1L2	1	34.2	9	9	14.7753	9	12.5661
P62241	40S ribosomal protein S8	RPS8	8	24.2	10.32	9	16.0018	9	12.5517
P62249	40S ribosomal protein S16	RPS16	5	16.4	10.21	9	12.9915	9	12.45
P18669	Phosphoglycerate mutase 1	PGAM1	10	28.8	7.18	9	9.45614	9	12.4382
P21796	Voltage-dependent anion-selective channel protein 1	VDAC1	8	30.8	8.54	9	13.6463	9	12.2207
P12956	X-ray repair cross-complementing protein 6	XRCC6	10	69.8	6.64	9	10.6494	9	12.0219
Q5TCU3	Tropomyosin beta chain	TPM2	3	32.8	4.68	9	5.5437	9	11.8654
P05388	60S acidic ribosomal protein P0	RPLP0	7	34.3	5.97	9	10.8139	9	11.783
P22314	Ubiquitin-like modifier-activating enzyme 1	UBA1	14	117.8	5.76	4	4.78734	8	11.269
P09429	High mobility group protein B1	HMGB1	3	24.9	5.74	9	9.90071	9	11.2079
Q15365	Poly(rC)-binding protein 1	PCBP1	7	37.5	7.09	9	10.552	9	11.1273
Q14103	Heterogeneous nuclear ribonucleoprotein D0	HNRNPD	4	38.4	7.81	9	11.2274	9	11.1057
P23284	Peptidyl-prolyl cis-trans isomerase B	PPIB	10	23.7	9.41	9	11.3639	9	11.0364
A0A087X1Z3	Proteasome activator complex subunit 2	PSME2	5	29.1	6.71	9	6.3359	9	11.0329
P30086	Phosphatidylethanolamine-binding protein 1	PEBP1	6	21	7.53	9	9.23082	9	11.0206
P00441	Superoxide dismutase [Cu-Zn]	SOD1	4	15.9	6.13	9	10.7699	9	10.9941
P67809	Y-box-binding protein 1	YBX1	6	35.9	9.88	9	12.5602	9	10.8875
Q01105	Protein SET	SET	7	33.5	4.32	9	11.7603	9	10.8827
Q9NQC3	Reticulon-4	RTN4	7	129.9	4.5	9	7.32132	9	10.6601
P62269	40S ribosomal protein S18	RPS18	6	17.7	10.99	9	14.8696	9	10.5577
A0A5K1VW95	Malate dehydrogenase	MDH1	5	38.6	7.3	9	10.3517	9	10.463
P52597	Heterogeneous nuclear ribonucleoprotein F	HNRNPF	6	45.6	5.58	9	10.5684	9	10.4433
P46781	40S ribosomal protein S9	RPS9	8	22.6	10.65	9	13.3618	9	10.4325
A0A2R8Y5S7	Radixin	RDX	2	69.3	6.27	9	10.0124	9	10.3473
A0A0D9SGF6	Spectrin alpha chain, non-erythrocytic 1	SPTAN1	18	287.4	5.36	9	9.52892	9	10.334
Q07021	Complement component 1 Q subcomponent-binding protein, mitochondrial	C1QBP	4	31.3	4.84	9	14.9001	9	10.1345
P30050	60S ribosomal protein L12	RPL12	6	17.8	9.42	9	10.1143	9	10.123
M0R0R2	40S ribosomal protein S5	RPS5	4	25.3	9.76	9	11.9816	9	9.87491
O00299	Chloride intracellular channel protein 1	CLIC1	5	26.9	5.17	9	9.54735	9	9.66694
P62263	40S ribosomal protein S14	RPS14	6	16.3	10.05	9	6.12432	9	9.54699
D6RBZ0	Heterogeneous nuclear ribonucleoprotein A/B	HNRNPAB	5	35.7	6.95	9	9.93728	9	9.54614
C9JIZ6	Prosaposin	PSAP	6	58.4	5.17	9	9.31201	9	9.48208
Q15233	Non-POU domain-containing octamer-binding protein	NONO	9	54.2	8.95	9	8.45043	9	9.44002
P0C0S5	Histone H2A.Z	H2AZ1	3	13.5	10.58	9	11.0879	9	9.3509
A0A5F9ZHN9	Aldehyde dehydrogenase	ALDH3A2	5	58.6	8.13	9	11.0289	9	9.35038
P62701	40S ribosomal protein S4, X isoform	RPS4X	8	29.6	10.15	9	10.0179	9	9.22724
P11940	Polyadenylate-binding protein 1	PABPC1	5	70.6	9.5	9	9.5286	9	9.22185
Q15084	Protein disulfide-isomerase A6	PDIA6	10	48.1	5.08	9	11.843	9	9.21041
G8JLB6	Heterogeneous nuclear ribonucleoprotein H	HNRNPH1	3	51.2	6.8	9	11.3218	9	9.11296
A0A1C7CYX9	Dihydropyrimidinase-related protein 2	DPYSL2	13	73.5	6.35	9	8.90964	8	9.10805
P62277	40S ribosomal protein S13	RPS13	4	17.2	10.54	9	11.2347	9	9.10614
Q71DI3	Histone H3.2	H3C15	1	15.4	11.27	8	4.22689	9	9.06469
P21291	Cysteine and glycine-rich protein 1	CSRP1	5	20.6	8.57	9	6.97348	9	9.01993
P12236	ADP/ATP translocase 3	SLC25A6	3	32.8	9.74	9	11.1218	9	8.97873
P04844	Dolichyl-diphosphooligosaccharide--protein glycosyltransferase subunit 2	RPN2	9	69.2	5.69	9	9.1086	9	8.96617
Q15366	Poly(rC)-binding protein 2	PCBP2	4	38.6	6.79	9	10.444	9	8.90086
A0A087WWU8	Tropomyosin alpha-3 chain	TPM3	4	26.4	4.78	9	7.4538	9	8.77978
P30043	Flavin reductase (NADPH)	BLVRB	7	22.1	7.65	9	7.7888	9	8.57764
F5H2F4	C-1-tetrahydrofolate synthase, cytoplasmic	MTHFD1	13	104.6	7.59	8	2.98984	8	8.57661
P61604	10 kDa heat shock protein, mitochondrial	HSPE1	6	10.9	8.92	9	10.7684	9	8.56685
P46777	60S ribosomal protein L5	RPL5	10	34.3	9.72	9	11.3187	9	8.54962
P40227	T-complex protein 1 subunit zeta	CCT6A	7	58	6.68	9	9.78704	9	8.54087
P84243	Histone H3.3	H3-3A	1	15.3	11.27	8	4.70852	9	8.5365
P35268	60S ribosomal protein L22	RPL22	3	14.8	9.19	9	8.22015	9	8.44724
P30041	Peroxiredoxin-6	PRDX6	7	25	6.38	9	9.78412	9	8.34527
P05386	60S acidic ribosomal protein P1	RPLP1	1	11.5	4.32	9	9.89709	9	8.21985
A0A087X0X3	Heterogeneous nuclear ribonucleoprotein M	HNRNPM	12	77.5	8.78	9	10.7579	9	8.21789
A0A087WUZ3	Spectrin beta chain	SPTBN1	13	274.7	5.57	7	3.02906	8	8.2085
P55060	Exportin-2	CSE1L	6	110.3	5.77	8	5.64797	9	8.12005
P26447	Protein S100-A4	S100A4	4	11.7	6.11	9	10.7948	9	8.11446
P36578	60S ribosomal protein L4	RPL4	13	47.7	11.06	9	13.4221	9	8.00666
Q08211	ATP-dependent RNA helicase A	DHX9	17	140.9	6.84	9	6.98246	9	7.99234
P67936	Tropomyosin alpha-4 chain	TPM4	4	28.5	4.69	9	5.09965	9	7.98005
P26641	Elongation factor 1-gamma	EEF1G	8	50.1	6.67	9	9.89454	9	7.78668
P62820	Ras-related protein Rab-1A	RAB1A	1	22.7	6.21	9	8.22988	9	7.66728
J3QQ67	60S ribosomal protein L18 (Fragment)	RPL18	3	21.8	11.72	9	7.78709	9	7.55131
P12004	Proliferating cell nuclear antigen	PCNA	9	28.8	4.69	9	7.22863	8	7.53501
H3BPE7	RNA-binding protein FUS	FUS	5	53.5	9.36	9	7.11146	9	7.45765
Q9UQ80	Proliferation-associated protein 2G4	PA2G4	9	43.8	6.55	9	10.9906	9	7.44212
P39019	40S ribosomal protein S19	RPS19	5	16.1	10.32	9	8.34463	9	7.43931
P62081	40S ribosomal protein S7	RPS7	6	22.1	10.1	9	8.44083	9	7.3412
Q14533	Keratin, type II cuticular Hb1	KRT81	4	54.9	5.47	9	10.8458	8	7.29977
P30044	Peroxiredoxin-5, mitochondrial	PRDX5	5	22.1	8.7	9	6.24331	9	7.23587
Q9H0U4	Ras-related protein Rab-1B	RAB1B	2	22.2	5.73	9	6.78228	9	7.23486
Q03135	Caveolin-1	CAV1	2	20.5	6.02	9	5.11393	9	7.20107
P50990	T-complex protein 1 subunit theta	CCT8	8	59.6	5.6	9	6.74561	8	7.12864
P51148	Ras-related protein Rab-5C	RAB5C	1	23.5	8.41	9	7.89543	9	7.12153
A0A0A0MTI5	Acyl-CoA-binding protein	DBI	3	15.9	5.05	9	7.1327	9	7.1193
Q14315	Filamin-C	FLNC	1	290.8	5.97	9	4.78403	9	7.11918
P05455	Lupus La protein	SSB	7	46.8	7.12	9	11.7088	9	7.01591
P07099	Epoxide hydrolase 1	EPHX1	10	52.9	7.25	9	3.98364	9	6.91012
P61247	40S ribosomal protein S3a	RPS3A	10	29.9	9.73	9	7.77084	9	6.79972
P30153	Serine/threonine-protein phosphatase 2A 65 kDa regulatory subunit A alpha isoform	PPP2R1A	8	65.3	5.11	9	5.20109	9	6.79166
P31939	Bifunctional purine biosynthesis protein ATIC	ATIC	9	64.6	6.71	9	9.22496	8	6.77707
Q01469	Fatty acid-binding protein 5	FABP5	5	15.2	7.01	9	8.8649	9	6.76929
P50914	60S ribosomal protein L14	RPL14	4	23.4	10.93	9	7.22785	9	6.66167
P49773	Histidine triad nucleotide-binding protein 1	HINT1	6	13.8	6.95	9	7.22367	9	6.56396
J3QQX2	Rho GDP-dissociation inhibitor 1	ARHGDIA	4	25.8	7.44	9	7.99813	9	6.55809
A0A499FI48	Protein disulfide-isomerase	PDIA4	7	73	5.07	9	8.11801	9	6.44015
Q99623	Prohibitin-2	PHB2	6	33.3	9.83	9	6.46983	9	6.43647
P78371	T-complex protein 1 subunit beta	CCT2	11	57.5	6.46	9	8.75057	9	6.42756
P62851	40S ribosomal protein S25	RPS25	3	13.7	10.11	9	6.22134	9	6.4274
Q06323	Proteasome activator complex subunit 1	PSME1	7	28.7	6.02	9	2.89768	7	6.36648
P60981	Destrin	DSTN	6	18.5	7.85	9	5.64425	9	6.33953
Q13310	Polyadenylate-binding protein 4	PABPC4	1	70.7	9.26	9	6.1197	9	6.33906
P13804	Electron transfer flavoprotein subunit alpha, mitochondrial	ETFA	8	35.1	8.38	9	8.77715	9	6.33615
A8MUS3	60S ribosomal protein L23a	RPL23A	4	21.9	10.48	9	5.8889	9	6.33358
Q13011	Delta(3,5)-Delta(2,4)-dienoyl-CoA isomerase, mitochondrial	ECH1	6	35.8	8	9	6.60688	8	6.31914
Q99497	Parkinson disease protein 7	PARK7	5	19.9	6.79	9	5.66792	9	6.23064
P45880	Voltage-dependent anion-selective channel protein 2	VDAC2	6	31.5	7.56	9	8.11938	9	6.22571
P61088	Ubiquitin-conjugating enzyme E2 N	UBE2N	3	17.1	6.57	9	5.77833	9	6.22152
J3QRS3	Myosin regulatory light chain 12A	MYL12A	7	20.4	4.75	9	3.9929	9	6.22019
P60953	Cell division control protein 42 homolog	CDC42	1	21.2	6.55	9	7.89345	9	6.12738
P62753	40S ribosomal protein S6	RPS6	3	28.7	10.84	9	6.78082	9	6.1086
P62280	40S ribosomal protein S11	RPS11	4	18.4	10.3	9	7.8947	9	6.02348
P78527	DNA-dependent protein kinase catalytic subunit	PRKDC	14	468.8	7.12	9	7.43362	8	6.0165
P16070	CD44 antigen	CD44	5	81.5	5.33	9	2.98892	9	6.01006
P24534	Elongation factor 1-beta	EEF1B2	6	24.7	4.67	9	7.33636	9	5.9992
P62913	60S ribosomal protein L11	RPL11	2	20.2	9.6	9	6.25316	9	5.99323
P05091	Aldehyde dehydrogenase, mitochondrial	ALDH2	1	56.3	7.05	9	4.79843	9	5.99245
Q07666	KH domain-containing, RNA-binding, sial transduction-associated protein 1	KHDRBS1	4	48.2	8.66	9	6.09184	9	5.89558
P30048	Thioredoxin-dependent peroxide reductase, mitochondrial	PRDX3	5	27.7	7.78	9	4.54977	9	5.89546
P55795	Heterogeneous nuclear ribonucleoprotein H2	HNRNPH2	3	49.2	6.3	9	5.3259	9	5.89255
P27635	60S ribosomal protein L10	RPL10	5	24.6	10.08	9	5.97206	9	5.88539
Q99873	Protein arginine N-methyltransferase 1	PRMT1	6	42.4	5.35	9	6.95051	8	5.87011
J3KQ32	Obg-like ATPase 1	OLA1	2	46.9	8.06	9	4.22896	9	5.78711
P14174	Macrophage migration inhibitory factor	MIF	3	12.5	7.88	9	5.65342	9	5.77031
Q8IVF2	Protein AHNAK2	AHNAK2	7	616.2	5.36	4	0.883012	7	5.68578
F8W727	60S ribosomal protein L32	RPL32	2	18	10.59	9	8.69051	9	5.6657
A0A2R8YD14	40S ribosomal protein S24	RPS24	3	19.2	10.98	9	6.7706	9	5.65674
P04080	Cystatin-B	CSTB	3	11.1	7.56	9	3.56191	9	5.57532
Q6ZWH5	Serine/threonine-protein kinase Nek10	NEK10	1	133.2	6.8	9	4.4468	9	5.56322
Q15181	Inorganic pyrophosphatase	PPA1	4	32.6	5.86	9	5.65685	9	5.46098
A0A075B6Z2	T cell receptor alpha joining 56 (Fragment)	TRAJ56	1	2.2	10.29	9	3.66228	9	5.45378
B7Z4C8	60S ribosomal protein L31	RPL31	2	15.1	10.37	9	5.33325	9	5.44559
A0A0U1RRM4	Polypyrimidine tract-binding protein 1	PTBP1	9	62.4	9.1	9	7.75779	9	5.42228
P11216	Glycogen phosphorylase, brain form	PYGB	9	96.6	6.86	6	2.137	7	5.3488
P83731	60S ribosomal protein L24	RPL24	4	17.8	11.25	9	6.2213	9	5.34129
P40261	Nicotinamide N-methyltransferase	NNMT	4	29.6	5.74	9	6.65843	9	5.33676
O60506	Heterogeneous nuclear ribonucleoprotein Q	SYNCRIP	4	69.6	8.59	9	10.0951	9	5.32991
P20290	Transcription factor BTF3	BTF3	4	22.2	9.38	9	5.20751	9	5.32903
P61026	Ras-related protein Rab-10	RAB10	2	22.5	8.38	9	7.11166	9	5.23525
A0A5H1ZRQ2	RNA helicase	DDX17	2	80.4	8.37	9	5.4231	9	5.22335
P51991	Heterogeneous nuclear ribonucleoprotein A3	HNRNPA3	7	39.6	9.01	9	7.23785	9	5.21659
Q9NY46	Sodium channel protein type 3 subunit alpha	SCN3A	1	226.1	5.8	9	6.9012	6	5.13443
Q00688	Peptidyl-prolyl cis-trans isomerase FKBP3	FKBP3	3	25.2	9.28	9	4.44111	7	5.12616
P49411	Elongation factor Tu, mitochondrial	TUFM	8	49.5	7.61	9	11.1122	9	5.11156
J3KTA4	DEAD box protein 5	DDX5	7	69	8.85	9	6.76415	9	4.99617
P39687	Acidic leucine-rich nuclear phosphoprotein 32 family member A	ANP32A	3	28.6	4.09	9	8.09014	9	4.99073
Q9Y277	Voltage-dependent anion-selective channel protein 3	VDAC3	2	30.6	8.66	9	4.33751	9	4.90662
P13797	Plastin-3	PLS3	8	70.8	5.6	7	4.23486	8	4.90531
Q14847	LIM and SH3 domain protein 1	LASP1	6	29.7	7.05	8	4.69601	9	4.9048
A0A0A6YYL6	60S ribosomal protein L17	RPL17-C18orf32	5	26.4	10.1	9	5.19761	9	4.89653
P17655	Calpain-2 catalytic subunit	CAPN2	6	79.9	4.98	6	1.8838	8	4.88735
P61586	Transforming protein RhoA	RHOA	3	21.8	6.1	8	3.9783	9	4.88534
P42704	Leucine-rich PPR motif-containing protein, mitochondrial	LRPPRC	18	157.8	6.13	9	6.89925	9	4.88259
P16615	Sarcoplasmic/endoplasmic reticulum calcium ATPase 2	ATP2A2	8	114.7	5.34	9	6.23251	9	4.87665
Q13162	Peroxiredoxin-4	PRDX4	3	30.5	6.29	9	4.9016	9	4.78284
P20674	Cytochrome c oxidase subunit 5A, mitochondrial	COX5A	3	16.8	6.79	9	4.75137	9	4.77749
P62140	Serine/threonine-protein phosphatase PP1-beta catalytic subunit	PPP1CB	2	37.2	6.19	9	5.54415	9	4.76238
Q14697	Neutral alpha-glucosidase AB	GANAB	6	106.8	6.14	8	2.68328	9	4.67785
P08727	Keratin, type I cytoskeletal 19	KRT19	3	44.1	5.14	9	7.69589	9	4.67619
Q92499	ATP-dependent RNA helicase DDX1	DDX1	3	82.4	7.23	9	2.22382	9	4.66853
O75947	ATP synthase subunit d, mitochondrial	ATP5PD	3	18.5	5.3	9	3.33047	9	4.667
E7EMB3	Calmodulin-2	CALM2	3	21.7	4.56	9	5.35376	9	4.66421
P09972	Fructose-bisphosphate aldolase C	ALDOC	1	39.4	6.87	9	5.33126	9	4.66125
P62244	40S ribosomal protein S15a	RPS15A	2	14.8	10.13	9	5.3342	9	4.66116
O75874	Isocitrate dehydrogenase [NADP] cytoplasmic	IDH1	6	46.6	7.01	9	4.34408	8	4.47037
P24539	ATP synthase F(0) complex subunit B1, mitochondrial	ATP5PB	5	28.9	9.36	9	5.56661	8	4.46925
P06703	Protein S100-A6	S100A6	3	10.2	5.48	9	4.22256	9	4.45682
O75531	Barrier-to-autointegration factor	BANF1	4	10.1	6.09	9	4.56437	9	4.45051
Q9NZM1	Myoferlin	MYOF	7	234.6	6.18	3	0.332196	9	4.44959
M0QYS1	60S ribosomal protein L13a (Fragment)	RPL13A	2	24.2	10.86	9	4.78382	9	4.44326
P53999	Activated RNA polymerase II transcriptional coactivator p15	SUB1	2	14.4	9.6	8	5.01036	9	4.44159
P51858	Hepatoma-derived growth factor	HDGF	5	26.8	4.73	8	2.67082	8	4.34011
P49368	T-complex protein 1 subunit gamma	CCT3	12	60.5	6.49	9	8.78152	9	4.33402
P07814	Bifunctional glutamate/proline--tRNA ligase	EPRS1	5	170.5	7.33	9	8.09224	9	4.32823
Q02878	60S ribosomal protein L6	RPL6	7	32.7	10.58	9	7.31307	9	4.32015
Q04917	14-3-3 protein eta	YWHAH	3	28.2	4.84	9	3.44573	9	4.22401
E9PAV3	Nascent polypeptide-associated complex subunit alpha, muscle-specific form	NACA	2	205.3	9.58	9	5.75097	9	4.22061
P26373	60S ribosomal protein L13	RPL13	3	24.2	11.65	9	5.12311	9	4.216
Q7L1Q6	Basic leucine zipper and W2 domain-containing protein 1	BZW1	2	48	5.92	8	4.20251	9	4.12193
P46778	60S ribosomal protein L21	RPL21	3	18.6	10.49	9	4.88217	9	4.11437
Q6NZI2	Caveolae-associated protein 1	CAVIN1	3	43.5	5.6	7	3.23715	9	4.11102
P14649	Myosin light chain 6B	MYL6B	1	22.8	5.73	9	3.78094	9	4.11024
A0A0D9SF53	RNA helicase	DDX3X	2	81.4	8.07	9	3.88615	9	4.10988
Q99832	T-complex protein 1 subunit eta	CCT7	7	59.3	7.65	8	4.32355	6	4.10899
F8W0W8	Serine/threonine-protein phosphatase	PPP1CC	1	38.2	6.83	9	4.99174	9	4.09981
O95373	Importin-7	IPO7	8	119.4	4.82	8	3.113	9	4.09093
O94925	Glutaminase kidney isoform, mitochondrial	GLS	4	73.4	7.77	3	0.981675	8	4.01161
O00264	Membrane-associated progesterone receptor component 1	PGRMC1	1	21.7	4.7	9	2.6617	9	4.00837
P61020	Ras-related protein Rab-5B	RAB5B	1	23.7	8.13	9	4.11118	9	4.00068
A8MU27	Small ubiquitin-related modifier 3	SUMO3	1	16.9	9.67	9	4.0022	9	4.00068
Q14019	Coactosin-like protein	COTL1	3	15.9	5.67	9	3.21692	9	3.99968
P00395	Cytochrome c oxidase subunit 1	MT-CO1	1	57	6.7	9	6.663	9	3.99544
O14979	Heterogeneous nuclear ribonucleoprotein D-like	HNRNPDL	4	46.4	9.57	8	5.59791	9	3.98845
Q01546	Keratin, type II cytoskeletal 2 oral	KRT76	2	65.8	8.12	9	4.23204	8	3.9014
Q9NSB2	Keratin, type II cuticular Hb4	KRT84	2	64.8	7.56	9	4.6838	8	3.90011
P60866	40S ribosomal protein S20	RPS20	3	13.4	9.94	9	4.77388	9	3.89372
Q6ZMR3	L-lactate dehydrogenase A-like 6A	LDHAL6A	1	36.5	6.99	9	3.66271	9	3.89307
O14980	Exportin-1	XPO1	3	123.3	6.06	8	4.7503	9	3.8879
P35908	Keratin, type II cytoskeletal 2 epidermal	KRT2	1	65.4	8	9	4.12297	8	3.78761
Q6PUV4	Complexin-2	CPLX2	6	15.4	5.08	9	6.0002	6	3.78553
A0A3B3ITT5	60S ribosomal protein L29	RPL29	1	18.5	11.55	9	3.77155	9	3.7824
Q08257	Quinone oxidoreductase	CRYZ	3	35.2	8.44	8	3.52246	8	3.78095
P62266	40S ribosomal protein S23	RPS23	1	15.8	10.49	9	3.5637	9	3.77798
P62318	Small nuclear ribonucleoprotein Sm D3	SNRPD3	3	13.9	10.32	9	4.10492	9	3.77731
P78386	Keratin, type II cuticular Hb5	KRT85	1	55.8	6.55	9	6.63398	6	3.76015
Q15907	Ras-related protein Rab-11B	RAB11B	2	24.5	5.94	9	4.67858	6	3.68774
P61160	Actin-related protein 2	ACTR2	5	44.7	6.74	9	3.11274	7	3.66671
P46783	40S ribosomal protein S10	RPS10	2	18.9	10.15	9	3.8876	9	3.66469
H0YFD6	Enoyl-CoA hydratase	HADHA	10	86.3	9.1	9	4.91254	9	3.66353
P42677	40S ribosomal protein S27	RPS27	3	9.5	9.45	9	5.55845	9	3.56631
Q15008	26S proteasome non-ATPase regulatory subunit 6	PSMD6	1	45.5	5.62	9	3.43995	9	3.561
Q92688	Acidic leucine-rich nuclear phosphoprotein 32 family member B	ANP32B	3	28.8	4.06	9	4.87378	9	3.56021
Q8NBS9	Thioredoxin domain-containing protein 5	TXNDC5	6	47.6	5.97	9	3.97306	9	3.55935
Q9NZI8	Insulin-like growth factor 2 mRNA-binding protein 1	IGF2BP1	2	63.4	9.2	9	4.22419	9	3.55473
Q9C005	Protein dpy-30 homolog	DPY30	2	11.2	4.88	9	3.6491	8	3.54752
P63000	Ras-related C3 botulinum toxin substrate 1	RAC1	2	21.4	8.5	9	3.43161	8	3.45477
A0A0C4DGQ5	Calcium-activated neutral proteinase small subunit	CAPNS1	6	33.8	6.23	8	2.00602	9	3.45127
G3V5Z7	Proteasome subunit alpha type	PSMA6	2	28.1	6.76	9	4.65027	9	3.44883
P61313	60S ribosomal protein L15	RPL15	4	24.1	11.62	9	4.53341	9	3.43674
Q15637	Splicing factor 1	SF1	2	68.3	8.98	6	2.42517	9	3.43546
P25786	Proteasome subunit alpha type-1	PSMA1	2	29.5	6.61	9	4.89118	6	3.34805
P46821	Microtubule-associated protein 1B	MAP1B	3	270.5	4.81	9	1.33381	9	3.34437
A0A3B3IUA2	Ribonucloprotein	SNU13	1	30.1	9.55	9	4.0022	9	3.33469
O43390	Heterogeneous nuclear ribonucleoprotein R	HNRNPR	3	70.9	8.13	9	5.41986	9	3.32894
P32969	60S ribosomal protein L9	RPL9	3	21.9	9.95	9	4.34032	9	3.31794
P60903	Protein S100-A10	S100A10	2	11.2	7.37	9	3.0383	7	3.23751
Q12906	Interleukin enhancer-binding factor 3	ILF3	5	95.3	8.76	9	4.66219	9	3.21989
Q9H361	Polyadenylate-binding protein 3	PABPC3	1	70	9.67	6	2.09298	6	3.21573
Q9Y490	Talin-1	TLN1	8	269.6	6.07	8	2.74704	9	3.11935
Q96AG4	Leucine-rich repeat-containing protein 59	LRRC59	3	34.9	9.57	9	4.6694	8	3.11091
P50991	T-complex protein 1 subunit delta	CCT4	11	57.9	7.83	8	3.20512	8	3.10883
Q8WY54	Protein phosphatase 1E	PPM1E	3	83.9	5.01	9	3.44816	9	3.10767
Q12797	Aspartyl/asparaginyl beta-hydroxylase	ASPH	4	85.8	5.01	9	3.67212	9	3.10236
P26583	High mobility group protein B2	HMGB2	2	24	7.81	7	2.97436	8	3.09879
Q13838	Spliceosome RNA helicase DDX39B	DDX39B	3	49	5.67	9	4.00334	8	3.09641
O75083	WD repeat-containing protein 1	WDR1	6	66.2	6.65	2	0.338903	8	3.01111
K7ELC7	60S ribosomal protein L27 (Fragment)	RPL27	4	16.5	10.58	9	4.32768	9	2.99804
P51572	B-cell receptor-associated protein 31	BCAP31	3	28	8.44	8	3.33949	5	2.89859
P13489	Ribonuclease inhibitor	RNH1	7	49.9	4.82	7	2.54838	8	2.89493
A8MXP9	Matrin-3	MATR3	5	99.9	6.04	9	4.65071	9	2.89226
O43143	Pre-mRNA-splicing factor ATP-dependent RNA helicase DHX15	DHX15	3	90.9	7.46	9	3.23061	9	2.88234
P30084	Enoyl-CoA hydratase, mitochondrial	ECHS1	2	31.4	8.07	7	2.76289	7	2.78993
A0A0A0MTS7	Titin	TTN	14	3992.2	6.39	9	2.44446	9	2.77901
P21980	Protein-glutamine gamma-glutamyltransferase 2	TGM2	8	77.3	5.22	1	0.110273	5	2.7613
Q9H1E3	Nuclear ubiquitous casein and cyclin-dependent kinase substrate 1	NUCKS1	2	27.3	5.08	3	1.09308	8	2.67622
Q15125	3-beta-hydroxysteroid-Delta(8),Delta(7)-isomerase	EBP	1	26.3	7.9	4	0.992302	9	2.67322
Q5TEC6	Histone HIST2H3PS2	H3-2	1	15.4	11.27	9	2.78662	9	2.67282
Q16576	Histone-binding protein RBBP7	RBBP7	2	47.8	5.05	9	2.77309	9	2.6687
P48643	T-complex protein 1 subunit epsilon	CCT5	8	59.6	5.66	9	3.68635	6	2.6667
P46776	60S ribosomal protein L27a	RPL27A	2	16.6	11	9	3.55591	9	2.66461
P55209	Nucleosome assembly protein 1-like 1	NAP1L1	5	45.3	4.46	7	2.22109	7	2.66155
K7ELC2	40S ribosomal protein S15	RPS15	5	17.7	10.39	8	3.07737	7	2.64998
Q9Y2X3	Nucleolar protein 58	NOP58	5	59.5	8.92	9	4.12597	6	2.64556
Q53FA7	Quinone oxidoreductase PIG3	TP53I3	5	35.5	7.17	6	0.773044	5	2.63396
Q16719	Kynureninase	KYNU	8	52.3	7.03	7	4.86527	4	2.58158
H0YKD8	60S ribosomal protein L28	RPL28	2	19.1	11.46	9	3.12425	7	2.56931
P48507	Glutamate--cysteine ligase regulatory subunit	GCLM	4	30.7	6.02	8	4.81054	6	2.56144
P28072	Proteasome subunit beta type-6	PSMB6	2	25.3	4.92	7	2.43167	9	2.54609
A0A590UIU4	Janus kinase and microtubule-interacting protein 3	JAKMIP3	2	113.9	6.35	5	1.21909	6	2.45274
Q7L2H7	Eukaryotic translation initiation factor 3 subunit M	EIF3M	3	42.5	5.63	7	2.65978	6	2.45075
Q96DT0	Galectin-12	LGALS12	1	37.5	9.09	9	3.54844	9	2.44201
P35232	Prohibitin	PHB	7	29.8	5.76	7	1.69056	6	2.44115
F5GXR3	Parathymosin	PTMS	1	12.1	11	6	1.56335	7	2.43689
O00303	Eukaryotic translation initiation factor 3 subunit F	EIF3F	3	37.5	5.45	8	2.89446	8	2.43565
P62314	Small nuclear ribonucleoprotein Sm D1	SNRPD1	4	13.3	11.56	9	2.89931	8	2.43559
O00764	Pyridoxal kinase	PDXK	3	35.1	6.13	6	1.90043	6	2.43359
Q07065	Cytoskeleton-associated protein 4	CKAP4	3	66	5.92	4	1.32315	6	2.34374
P16152	Carbonyl reductase [NADPH] 1	CBR1	8	30.4	8.32	9	5.50777	9	2.33492
O14818	Proteasome subunit alpha type-7	PSMA7	4	27.9	8.46	8	2.99231	7	2.33241
P62917	60S ribosomal protein L8	RPL8	4	28	11.03	8	1.77504	9	2.32726
Q86UD4	Zinc finger protein 329	ZNF329	1	61.7	8.6	8	2.43068	8	2.3262
Q15942	Zyxin	ZYX	3	61.2	6.67	6	0.888985	9	2.32461
Q9HB71	Calcyclin-binding protein	CACYBP	5	26.2	8.25	8	5.32483	8	2.323
P13533	Myosin-6	MYH6	3	223.6	5.73	9	1.77404	8	2.22728
P62854	40S ribosomal protein S26	RPS26	3	13	11	9	3.6405	9	2.22629
Q5T200	Zinc finger CCCH domain-containing protein 13	ZC3H13	1	196.5	9.42	9	2.66219	9	2.22501
J3KQ48	Aminoacyl-tRNA hydrolase	PTRH2	1	19.3	8.73	9	3.3331	8	2.22344
Q9HDC9	Adipocyte plasma membrane-associated protein	APMAP	4	46.5	6.16	0	0	6	2.21566
A0A087WY96	Transporter	SLC6A6	1	81.3	8.78	9	1.67041	9	2.21494
P00367	Glutamate dehydrogenase 1, mitochondrial	GLUD1	2	61.4	7.8	7	2.31932	7	2.21323
Q08J23	RNA cytosine C(5)-methyltransferase NSUN2	NSUN2	2	86.4	6.77	9	2.1143	8	2.21022
P84098	60S ribosomal protein L19	RPL19	2	23.5	11.47	9	2.5625	9	2.11867
P17987	T-complex protein 1 subunit alpha	TCP1	8	60.3	6.11	7	1.55169	4	2.1156
P84103	Serine/arginine-rich splicing factor 3	SRSF3	4	19.3	11.65	9	2.33495	9	2.11177
P62857	40S ribosomal protein S28	RPS28	1	7.8	10.7	9	1.89212	9	2.11162
P62306	Small nuclear ribonucleoprotein F	SNRPF	3	9.7	4.67	9	2.78152	9	2.10879
B4DUT8	Calponin	CNN2	1	35.9	7.3	2	0.65404	6	2.10615
P31689	DnaJ homolog subfamily A member 1	DNAJA1	5	44.8	7.08	9	3.22775	6	2.09518
P62829	60S ribosomal protein L23	RPL23	2	14.9	10.51	7	1.99175	4	2.09131
F6WQW2	Ran-specific GTPase-activating protein	RANBP1	1	31.9	8.75	7	2.34184	6	2.01106
A0A6Q8PH84	Ras-related protein Rab-7a	RAB7A	1	24.6	8.31	8	2.89787	6	2.00499
P11766	Alcohol dehydrogenase class-3	ADH5	3	39.7	7.49	8	1.54874	7	2.00427
O14578	Citron Rho-interacting kinase	CIT	1	231.3	6.57	6	1.4368	8	2.00117
A0A590UJ43	Casein kinase I isoform alpha	CSNK1A1	1	48.5	9.55	9	2.55846	9	2.00034
P42766	60S ribosomal protein L35	RPL35	1	14.5	11.05	9	1.89212	9	2.00034
P78417	Glutathione S-transferase omega-1	GSTO1	3	27.5	6.6	9	2.09569	9	1.99656
Q8NBX0	Saccharopine dehydrogenase-like oxidoreductase	SCCPDH	2	47.1	9.14	5	1.89334	6	1.99362
Q9UBT2	SUMO-activating enzyme subunit 2	UBA2	4	71.2	5.29	6	1.90516	8	1.99152
O76021	Ribosomal L1 domain-containing protein 1	RSL1D1	3	54.9	10.13	9	5.22224	5	1.98589
Q9BRA2	Thioredoxin domain-containing protein 17	TXNDC17	2	13.9	5.52	8	2.44273	6	1.8973
P05556	Integrin beta-1	ITGB1	6	88.4	5.39	8	1.44251	7	1.89674
P63167	Dynein light chain 1, cytoplasmic	DYNLL1	2	10.4	7.4	7	3.10751	5	1.89622
Q12931	Heat shock protein 75 kDa, mitochondrial	TRAP1	1	80.1	8.21	8	2.2398	9	1.89148
Q9UHV9	Prefoldin subunit 2	PFDN2	1	16.6	6.58	6	1.76145	5	1.8913
P04264	Keratin, type II cytoskeletal 1	KRT1	1	66	8.12	8	1.89335	9	1.89054
P08962	CD63 antigen	CD63	3	25.6	7.81	9	2.1106	9	1.88895
P17858	ATP-dependent 6-phosphofructokinase, liver type	PFKL	1	85	7.5	9	1.66766	9	1.88827
Q04837	Single-stranded DNA-binding protein, mitochondrial	SSBP1	2	17.2	9.6	8	2.22579	9	1.88807
P35221	Catenin alpha-1	CTNNA1	2	100	6.29	5	0.670331	7	1.88798
P43686	26S proteasome regulatory subunit 6B	PSMC4	4	47.3	5.21	6	1.65355	9	1.88716
P10768	S-formylglutathione hydrolase	ESD	2	31.4	7.02	4	1.30603	5	1.88713
P00492	Hypoxanthine-guanine phosphoribosyltransferase	HPRT1	5	24.6	6.68	9	4.53492	6	1.88621
K7ELL7	Glucosidase 2 subunit beta	PRKCSH	2	60.2	4.41	2	0.671522	5	1.88315
P00403	Cytochrome c oxidase subunit 2	MT-CO2	3	25.5	4.82	9	4.7697	9	1.88022
O60664	Perilipin-3	PLIN3	3	47	5.44	1	0.218132	5	1.78805
Q99536	Synaptic vesicle membrane protein VAT-1 homolog	VAT1	6	41.9	6.29	7	1.35522	6	1.78634
P62879	Guanine nucleotide-binding protein G(I)/G(S)/G(T) subunit beta-2	GNB2	3	37.3	6	9	2.66019	8	1.78198
O75367	Core histone macro-H2A.1	MACROH2A1	3	39.6	9.79	5	1.23262	5	1.78171
Q9H2A2	2-aminomuconic semialdehyde dehydrogenase	ALDH8A1	1	53.4	7.14	9	1.55442	9	1.77877
Q9ULV4	Coronin-1C	CORO1C	3	53.2	7.08	3	0.440034	8	1.77823
P13073	Cytochrome c oxidase subunit 4 isoform 1, mitochondrial	COX4I1	3	19.6	9.51	9	2.22355	9	1.77803
P62304	Small nuclear ribonucleoprotein E	SNRPE	2	10.8	9.44	7	1.88788	8	1.7748
P28066	Proteasome subunit alpha type-5	PSMA5	3	26.4	4.79	9	2.3131	8	1.77427
E9PF18	Hydroxyacyl-coenzyme A dehydrogenase, mitochondrial	HADH	2	42.1	9.26	6	1.22082	6	1.7727
P38919	Eukaryotic initiation factor 4A-III	EIF4A3	1	46.8	6.73	5	1.31307	6	1.76762
P02786	Transferrin receptor protein 1	TFRC	2	84.8	6.61	5	1.77259	4	1.76414
Q96SI9	Spermatid perinuclear RNA-binding protein	STRBP	1	73.6	8.72	7	3.33242	5	1.6755
Q86UP2	Kinectin	KTN1	4	156.2	5.64	3	0.905075	7	1.67534
Q04941	Proteolipid protein 2	PLP2	1	16.7	7.24	3	0.666518	8	1.66938
P31942	Heterogeneous nuclear ribonucleoprotein H3	HNRNPH3	4	36.9	6.87	9	2.10493	8	1.66602
E7EX17	Eukaryotic translation initiation factor 4B	EIF4B	3	69.7	5.67	8	3.11479	5	1.66095
P04843	Dolichyl-diphosphooligosaccharide--protein glycosyltransferase subunit 1	RPN1	5	68.5	6.38	4	0.769556	6	1.66001
O43169	Cytochrome b5 type B	CYB5B	3	16.7	4.97	9	3.32986	8	1.65827
Q56VL3	OCIA domain-containing protein 2	OCIAD2	2	16.9	9.03	1	0.115216	4	1.56752
P47755	F-actin-capping protein subunit alpha-2	CAPZA2	1	32.9	5.85	3	0.448181	5	1.56248
P61006	Ras-related protein Rab-8A	RAB8A	1	23.7	9.07	9	3.45344	8	1.56156
O00625	Pirin	PIR	2	32.1	6.92	3	1.22388	4	1.56042
Q5CZC0	Fibrous sheath-interacting protein 2	FSIP2	5	780.1	6.71	6	0.665997	7	1.55796
Q14571	Inositol 1,4,5-trisphosphate receptor type 2	ITPR2	4	307.9	6.43	5	0.769521	7	1.55516
P22087	rRNA 2'-O-methyltransferase fibrillarin	FBL	2	33.8	10.18	8	1.89469	7	1.55455
Q01844	RNA-binding protein EWS	EWSR1	2	68.4	9.33	8	2.45626	4	1.55141
P46013	Proliferation marker protein Ki-67	MKI67	3	358.5	9.45	4	0.880763	6	1.55069
P28074	Proteasome subunit beta type-5	PSMB5	5	28.5	6.92	7	1.7701	6	1.54908
P09622	Dihydrolipoyl dehydrogenase, mitochondrial	DLD	2	54.1	7.85	7	2.08538	6	1.54879
Q86VP6	Cullin-associated NEDD8-dissociated protein 1	CAND1	8	136.3	5.78	4	1.21636	7	1.54724
Q9NZN4	EH domain-containing protein 2	EHD2	2	61.1	6.46	0	0	3	1.45826
Q99575	Ribonucleases P/MRP protein subunit POP1	POP1	3	114.6	9.22	8	1.67089	6	1.45161
Q16695	Histone H3.1t	H3-4	1	15.5	11.12	7	1.32985	7	1.45105
Q8WXI7	Mucin-16	MUC16	4	1518.2	5.26	8	1.88273	8	1.4503
P98179	RNA-binding protein 3	RBM3	1	17.2	8.91	0	0	4	1.44953
Q9Y3U8	60S ribosomal protein L36	RPL36	2	12.2	11.59	8	1.76946	8	1.4481
Q14141	Septin-6	SEPTIN6	2	49.7	6.67	5	0.78067	5	1.44575
P13987	CD59 glycoprotein	CD59	2	14.2	6.48	7	0.782801	8	1.4456
A0A0B4J2C3	Translationally-controlled tumor protein	TPT1	3	22.6	5.24	8	2.21465	7	1.44455
P27105	Stomatin	STOM	6	31.7	7.88	8	3.76229	6	1.4415
Q9UN86	Ras GTPase-activating protein-binding protein 2	G3BP2	1	54.1	5.55	9	2.0011	8	1.44122
E7EUW2	Adhesion G protein-coupled receptor L3	ADGRL3	1	175.9	6.86	6	1.22058	7	1.43985
Q8NC51	Plasminogen activator inhibitor 1 RNA-binding protein	SERBP1	3	44.9	8.65	5	1.79653	5	1.43858
Q99525	Histone H4-like protein type G	H4C7	1	11	11.06	6	1.78812	6	1.43774
P60228	Eukaryotic translation initiation factor 3 subunit E	EIF3E	2	52.2	6.04	5	1.33071	7	1.43757
Q6P2Q9	Pre-mRNA-processing-splicing factor 8	PRPF8	5	273.4	8.84	5	0.894703	6	1.43319
P20700	Lamin-B1	LMNB1	5	66.4	5.16	6	0.985302	5	1.43314
P61970	Nuclear transport factor 2	NUTF2	4	14.5	5.38	4	1.42477	6	1.43313
A0A087WTP3	Far upstream element-binding protein 2	KHSRP	4	73	7.71	5	0.660098	6	1.43231
Q9BRL6	Serine/arginine-rich splicing factor 8	SRSF8	1	32.3	11.72	8	1.45	7	1.34104
Q99733	Nucleosome assembly protein 1-like 4	NAP1L4	1	42.8	4.69	2	0.687204	4	1.34067
Q9C0A1	Zinc finger homeobox protein 2	ZFHX2	2	274	5.88	9	1.21705	7	1.33853
P09874	Poly [ADP-ribose] polymerase 1	PARP1	2	113	8.88	6	1.4504	5	1.33825
Q15019	Septin-2	SEPTIN2	4	41.5	6.6	4	0.441985	8	1.33676
H0YKC4	Phosphoenolpyruvate carboxykinase [GTP], mitochondrial	PCK2	1	6.7	9.57	8	1.44798	8	1.33455
P51608	Methyl-CpG-binding protein 2	MECP2	1	52.4	9.95	5	0.669237	6	1.33147
Q15056	Eukaryotic translation initiation factor 4H	EIF4H	3	27.4	7.23	5	1.31647	6	1.32998
Q13200	26S proteasome non-ATPase regulatory subunit 2	PSMD2	3	100.1	5.2	4	0.782443	6	1.32747
E5RIM7	Copper transport protein ATOX1	ATOX1	1	7.9	7.24	0	0	5	1.22984
P62316	Small nuclear ribonucleoprotein Sm D2	SNRPD2	3	13.5	9.91	6	1.6506	6	1.22826
Q9UBI6	Guanine nucleotide-binding protein G(I)/G(S)/G(O) subunit gamma-12	GNG12	1	8	8.97	5	0.770301	6	1.22756
Q5HYW2	NHS-like protein 2	NHSL2	3	133.2	7.77	5	0.903324	4	1.22662
A7E2Y1	Myosin-7B	MYH7B	2	225.7	6.09	4	0.54554	6	1.22391
Q68CZ2	Tensin-3	TNS3	1	155.2	6.81	7	1.3359	8	1.22247
P39656	Dolichyl-diphosphooligosaccharide--protein glycosyltransferase 48 kDa subunit	DDOST	1	50.8	6.55	0	0	4	1.22241
G5E9Q6	Profilin	PFN2	1	20.8	7.52	8	1.11697	8	1.22196
Q9UKX3	Myosin-13	MYH13	1	223.5	5.68	3	0.437293	6	1.22121
O00567	Nucleolar protein 56	NOP56	8	66	9.19	9	2.10614	6	1.22085
A0A087X2I1	26S proteasome regulatory subunit 10B	PSMC6	1	45.8	7.78	6	1.21735	6	1.21874
O60888	Protein CutA	CUTA	1	19.1	5.5	6	0.77722	6	1.21726
M0R0P8	Unconventional myosin-IXb	MYO9B	2	243.2	8.78	5	1.21054	6	1.21687
E7EVA0	Microtubule-associated protein	MAP4	2	245.3	6.23	6	0.991738	6	1.21545
Q13283	Ras GTPase-activating protein-binding protein 1	G3BP1	4	52.1	5.52	6	0.985739	5	1.21153
Q15459	Splicing factor 3A subunit 1	SF3A1	1	88.8	5.22	0	0	3	1.20817
Q14247	Src substrate cortactin	CTTN	2	61.5	5.4	5	1.32867	5	1.12314
F8WCF6	Actin-related protein 2/3 complex subunit 4	ARPC4-TTLL3	4	21	8.76	4	0.553506	4	1.12105
Q96IZ0	PRKC apoptosis WT1 regulator protein	PAWR	3	36.5	5.41	8	2.47608	5	1.11875
P36542	ATP synthase subunit gamma, mitochondrial	ATP5F1C	2	33	9.22	5	0.887223	5	1.11859
P02533	Keratin, type I cytoskeletal 14	KRT14	1	51.5	5.16	9	2.12341	7	1.11681
P45974	Ubiquitin carboxyl-terminal hydrolase 5	USP5	2	95.7	5.03	7	1.09962	7	1.11638
E5RJR5	S-phase kinase-associated protein 1	SKP1	2	18.7	4.7	1	0.230656	4	1.11594
P22059	Oxysterol-binding protein 1	OSBP	2	89.4	7.3	4	0.656775	6	1.11434
Q9Y6N3	Calcium-activated chloride channel regulator family member 3	CLCA3P	2	30	8.21	2	0.921837	4	1.11291
A0A087WUL9	26S proteasome non-ATPase regulatory subunit 13	PSMD13	2	42.7	5.91	3	0.549842	3	1.11219
Q9Y623	Myosin-4	MYH4	1	222.9	5.85	3	0.547565	6	1.11141
Q6P9F7	Volume-regulated anion channel subunit LRRC8B	LRRC8B	2	92.3	6.86	5	0.671625	7	1.11127
Q96PV0	Ras/Rap GTPase-activating protein SynGAP	SYNGAP1	1	148.2	8.98	7	0.87951	4	1.11047
O95433	Activator of 90 kDa heat shock protein ATPase homolog 1	AHSA1	2	38.3	5.53	8	1.78524	8	1.10857
P35998	26S proteasome regulatory subunit 7	PSMC2	2	48.6	5.95	4	0.559152	6	1.10834
E7EPK1	Septin-7	SEPTIN7	1	50.7	8.63	0	0	7	1.10797
Q96SL4	Glutathione peroxidase 7	GPX7	1	21	8.27	5	1.10336	7	1.10751
Q8IY57	YY1-associated factor 2	YAF2	1	19.9	9.72	9	1.66725	7	1.10663
P17812	CTP synthase 1	CTPS1	2	66.6	6.46	7	1.54458	5	1.10148
Q92522	Histone H1.10	H1-10	1	22.5	10.76	7	1.33238	3	1.00931
P13645	Keratin, type I cytoskeletal 10	KRT10	1	58.8	5.21	7	1.56769	6	1.00546
Q92764	Keratin, type I cuticular Ha5	KRT35	1	50.3	4.91	7	1.56769	6	1.00546
Q16186	Proteasomal ubiquitin receptor ADRM1	ADRM1	1	42.1	5.07	9	1.4441	6	1.00532
Q96M42	Putative uncharacterized protein encoded by LINC00479	LINC00479	1	15.2	8	5	1.11261	6	1.00529
H3BQK9	Microtubule-actin cross-linking factor 1, isoforms 1/2/3/5	MACF1	1	860.5	5.38	6	1.22431	5	1.00499
P50402	Emerin	EMD	1	29	5.5	4	0.656768	6	1.00414
Q02543	60S ribosomal protein L18a	RPL18A	2	20.7	10.71	9	2.54028	7	1.0035
Q14573	Inositol 1,4,5-trisphosphate receptor type 3	ITPR3	2	303.9	6.48	3	0.336409	6	1.00196
M0R0Q9	Complement C3 (Fragment)	C3	1	11.1	4.77	3	0.572195	6	1.00148
P09601	Heme oxygenase 1	HMOX1	5	32.8	8.25	7	2.12673	5	1.00142
J3KQ21	Ankyrin repeat and MYND domain-containing protein 1	ANKMY1	1	115	6.18	5	0.769141	6	1.00007
P56537	Eukaryotic translation initiation factor 6	EIF6	2	26.6	4.68	2	0.223463	5	0.999392
Q9NYQ8	Protocadherin Fat 2	FAT2	2	479	5.16	3	0.435356	6	0.998554
B7ZM99	Formyltetrahydrofolate synthetase	MTHFD1L	2	105.8	8.06	0	0	4	0.998461
P49207	60S ribosomal protein L34	RPL34	2	13.3	11.47	5	0.894024	5	0.997381
P07741	Adenine phosphoribosyltransferase	APRT	2	19.6	6.02	7	1.77403	5	0.997037
O00767	Stearoyl-CoA desaturase	SCD	2	41.5	9	7	2.65062	4	0.996558
E9PR30	40S ribosomal protein S30	FAU	1	10.9	11.56	7	1.23307	6	0.994867
P08754	Guanine nucleotide-binding protein G(i) subunit alpha-3	GNAI3	1	40.5	5.69	2	0.224282	5	0.99481
Q9UQE7	Structural maintenance of chromosomes protein 3	SMC3	4	141.5	7.18	6	1.33059	6	0.994693
Q8WUM4	Programmed cell death 6-interacting protein	PDCD6IP	1	96	6.52	2	0.660002	4	0.994618
A0A6Q8PGZ8	Diadenosine tetraphosphate synthetase	GARS1	1	83.8	7.17	9	2.0011	6	0.994285
Q9P035	Very-long-chain (3R)-3-hydroxyacyl-CoA dehydratase 3	HACD3	1	43.1	8.94	3	0.88465	4	0.991603
Q14204	Cytoplasmic dynein 1 heavy chain 1	DYNC1H1	6	532.1	6.4	2	0.224282	3	0.990902
Q12905	Interleukin enhancer-binding factor 2	ILF2	4	43	5.26	8	3.68243	3	0.990722
B1AK88	F-actin-capping protein subunit beta	CAPZB	3	33.8	6.43	0	0	4	0.898732
Q13263	Transcription intermediary factor 1-beta	TRIM28	5	88.5	5.77	9	3.51978	4	0.895698
Q02790	Peptidyl-prolyl cis-trans isomerase FKBP4	FKBP4	6	51.8	5.43	6	1.65496	5	0.893379
Q16891	MICOS complex subunit MIC60	IMMT	5	83.6	6.48	5	1.22932	5	0.89215
P99999	Cytochrome c	CYCS	1	11.7	9.57	0	0	3	0.891234
P49748	Very long-chain specific acyl-CoA dehydrogenase, mitochondrial	ACADVL	1	70.3	8.75	0	0	3	0.888656
P24723	Protein kinase C eta type	PRKCH	1	77.8	7.77	3	0.663071	7	0.88672
Q9BX63	Fanconi anemia group J protein	BRIP1	2	140.8	6.92	5	0.77373	5	0.886699
P34897	Serine hydroxymethyltransferase, mitochondrial	SHMT2	3	56	8.53	5	0.991371	6	0.886395
P26639	Threonine--tRNA ligase 1, cytoplasmic	TARS1	3	83.4	6.67	3	1.2005	6	0.885559
P40616	ADP-ribosylation factor-like protein 1	ARL1	1	20.4	5.72	1	0.230431	4	0.885157
J3KTL2	Serine/arginine-rich splicing factor 1	SRSF1	1	28.3	10.08	3	0.442325	6	0.884193
Q9UHD1	Cysteine and histidine-rich domain-containing protein 1	CHORDC1	4	37.5	7.87	7	1.54285	5	0.883139
O00541	Pescadillo homolog	PES1	1	68	7.33	0	0	3	0.882462
A0A6Q8PFY7	Protein TFG	TFG	1	44.2	5.12	2	0.340158	4	0.88172
F5GZG1	Ras-related protein Rap-1b (Fragment)	RAP1B	3	13.8	4.94	7	1.10755	4	0.881237
A0A0A0MRR7	U1 small nuclear ribonucleoprotein C	SNRPC	1	19.7	9.58	3	0.902987	2	0.876807
Q9Y265	RuvB-like 1	RUVBL1	3	50.2	6.42	1	0.108247	3	0.785686
P58546	Myotrophin	MTPN	1	12.9	5.52	4	0.882332	3	0.78538
P38117	Electron transfer flavoprotein subunit beta	ETFB	4	27.8	8.1	7	2.45735	3	0.784305
Q2TAZ0	Autophagy-related protein 2 homolog A	ATG2A	2	212.7	5.88	2	0.331822	5	0.783967
O43502	DNA repair protein RAD51 homolog 3	RAD51C	1	42.2	6.74	1	0.220545	3	0.783679
A0A087X1N7	Nebulin	NEB	4	990.2	9.01	3	0.552903	4	0.782911
D6RFN0	COP9 sialosome complex subunit 4	COPS4	1	49.7	5.81	2	0.334221	1	0.781282
P30049	ATP synthase subunit delta, mitochondrial	ATP5F1D	2	17.5	5.49	7	1.21132	4	0.780209
P62195	26S proteasome regulatory subunit 8	PSMC5	3	45.6	7.55	7	1.45899	4	0.780209
M0R2J8	Doublecortin domain-containing protein 1	DCDC1	2	200.5	8.9	6	1.22372	5	0.779899
Q9NPJ1	McKusick-Kaufman/Bardet-Biedl syndromes putative chaperonin	MKKS	1	62.3	7.08	2	0.339408	5	0.779538
Q9H4A6	Golgi phosphoprotein 3	GOLPH3	1	33.8	6.44	6	1.0024	5	0.779513
O15427	Monocarboxylate transporter 4	SLC16A3	1	49.4	7.96	2	0.333348	4	0.779411
P55774	C-C motif chemokine 18	CCL18	1	9.8	8.75	4	0.549251	4	0.779025
Q8NGH9	Olfactory receptor 52E4	OR52E4	1	35.5	8.53	3	0.32822	6	0.778998
E9PEB5	Far upstream element-binding protein 1	FUBP1	4	68.9	7.93	7	1.44365	6	0.778093
Q9BSM1	Polycomb group RING finger protein 1	PCGF1	2	30.3	8.91	2	0.329441	5	0.777797
P49720	Proteasome subunit beta type-3	PSMB3	1	22.9	6.55	2	0.340704	4	0.777509
P25788	Proteasome subunit alpha type-3	PSMA3	2	28.4	5.33	1	0.108247	5	0.77689
O60293	Zinc finger C3H1 domain-containing protein	ZFC3H1	4	226.2	8.13	7	1.10666	6	0.776456
P22234	Multifunctional protein ADE2	PAICS	4	47	7.23	5	0.891074	5	0.776206
A0A3B3ITF1	Disks large homolog 2	DLG2	2	113.6	6.25	5	0.788069	4	0.776204
Q03113	Guanine nucleotide-binding protein subunit alpha-12	GNA12	1	44.3	9.83	2	0.454713	4	0.776111
P57678	Gem-associated protein 4	GEMIN4	1	120	6.04	3	0.563825	6	0.775957
Q16629	Serine/arginine-rich splicing factor 7	SRSF7	2	27.4	11.82	4	0.996917	5	0.775371
O15355	Protein phosphatase 1G	PPM1G	2	59.2	4.36	5	0.982786	3	0.775338
Q07954	Prolow-density lipoprotein receptor-related protein 1	LRP1	6	504.3	5.39	5	0.774389	6	0.775083
P09960	Leukotriene A-4 hydrolase	LTA4H	2	69.2	6.18	7	1.44081	4	0.774879
A0A075B6G3	Dystrophin	DMD	3	426.5	5.9	1	0.109503	5	0.774739
P32241	Vasoactive intestinal polypeptide receptor 1	VIPR1	2	51.5	8.18	4	0.680426	6	0.774235
P20618	Proteasome subunit beta type-1	PSMB1	3	26.5	8.13	7	1.1115	6	0.773538
A0A494C0C4	Zinc finger CCCH domain-containing protein 11B	ZC3H11B	1	89.5	6.61	2	0.224282	5	0.770653
O43852	Calumenin	CALU	1	37.1	4.64	0	0	3	0.769567
Q13185	Chromobox protein homolog 3	CBX3	3	20.8	5.33	2	0.440123	2	0.76633
Q01628	Interferon-induced transmembrane protein 3	IFITM3	1	14.6	7.01	0	0	2	0.676051
O15173	Membrane-associated progesterone receptor component 2	PGRMC2	2	23.8	4.88	2	0.224831	3	0.674779
P04179	Superoxide dismutase [Mn], mitochondrial	SOD2	3	24.7	8.25	3	0.551302	3	0.674573
P61254	60S ribosomal protein L26	RPL26	2	17.2	10.55	7	2.12685	4	0.67368
O75964	ATP synthase subunit g, mitochondrial	ATP5MG	1	11.4	9.64	0	0	2	0.67324
Q5T655	Cilia- and flagella-associated protein 58	CFAP58	1	103.4	8.41	3	0.334215	4	0.672904
Q99459	Cell division cycle 5-like protein	CDC5L	2	92.2	8.18	3	0.442348	4	0.672472
O14737	Programmed cell death protein 5	PDCD5	2	14.3	6.04	6	1.32	4	0.671498
O95757	Heat shock 70 kDa protein 4L	HSPA4L	1	94.5	5.88	4	0.447857	4	0.670683
P50995	Annexin A11	ANXA11	1	54.4	7.65	1	0.115328	4	0.67065
P35610	Sterol O-acyltransferase 1	SOAT1	1	64.7	8.94	4	1.01085	4	0.670472
Q15393	Splicing factor 3B subunit 3	SF3B3	1	135.5	5.26	6	1.11332	4	0.670334
Q15878	Voltage-dependent R-type calcium channel subunit alpha-1E	CACNA1E	1	261.6	8.24	3	0.439025	3	0.670092
O75554	WW domain-binding protein 4	WBP4	2	42.5	5.57	0	0	3	0.669281
Q7KZF4	Staphylococcal nuclease domain-containing protein 1	SND1	3	101.9	7.17	5	0.897059	5	0.669001
Q9BWW8	Apolipoprotein L6	APOL6	1	38.1	8.35	8	1.66677	4	0.668928
P48047	ATP synthase subunit O, mitochondrial	ATP5PO	2	23.3	9.96	6	0.880929	4	0.667992
E9PB61	THO complex subunit 4	ALYREF	2	27.5	11.05	2	0.221268	5	0.667864
P50502	Hsc70-interacting protein	ST13	2	41.3	5.27	4	0.992719	3	0.667704
P05120	Plasminogen activator inhibitor 2	SERPINB2	1	46.6	5.63	1	0.115216	3	0.667596
P04150	Glucocorticoid receptor	NR3C1	1	85.6	6.38	0	0	4	0.667062
P50238	Cysteine-rich protein 1	CRIP1	2	8.5	8.75	3	0.566821	5	0.66681
Q9BQA1	Methylosome protein 50	WDR77	1	36.7	5.17	5	0.561533	5	0.666619
P41091	Eukaryotic translation initiation factor 2 subunit 3	EIF2S3	3	51.1	8.4	1	0.230431	4	0.66612
P49721	Proteasome subunit beta type-2	PSMB2	1	22.8	7.02	7	1.33547	5	0.666017
Q9Y3I0	RNA-splicing ligase RtcB homolog	RTCB	1	55.2	7.23	0	0	3	0.666008
Q8IWU6	Extracellular sulfatase Sulf-1	SULF1	1	101	9.09	3	0.449898	5	0.665784
Q00765	Receptor expression-enhancing protein 5	REEP5	2	21.5	8.1	0	0	2	0.665126
Q13501	Sequestosome-1	SQSTM1	2	47.7	5.22	6	0.885812	5	0.663759
P14678	Small nuclear ribonucleoprotein-associated proteins B and B'	SNRPB	1	24.6	11.19	1	0.218132	2	0.662852
Q14444	Caprin-1	CAPRIN1	3	78.3	5.25	2	0.225488	3	0.661627
A0A0A0MRM9	Nucleolar and coiled-body phosphoprotein 1 (Fragment)	NOLC1	2	74.6	9.47	6	0.885563	3	0.661307
Q9UMS4	Pre-mRNA-processing factor 19	PRPF19	2	55.1	6.61	3	0.550661	3	0.661307
A0A6Q8PGN5	Alanine--tRNA ligase	AARS1	5	108.2	5.53	8	2.87353	4	0.660433
P11279	Lysosome-associated membrane glycoprotein 1	LAMP1	2	44.9	8.75	6	1.00109	4	0.660204
Q8TDN6	Ribosome biogenesis protein BRX1 homolog	BRIX1	1	41.4	9.92	3	0.557541	3	0.659762
F5H6H0	High mobility group protein HMGI-C	HMGA2	1	16.4	11.59	0	0	3	0.659762
P13473	Lysosome-associated membrane glycoprotein 2	LAMP2	3	44.9	5.63	3	1.11499	3	0.659762
P52701	DNA mismatch repair protein Msh6	MSH6	1	152.7	6.9	0	0	2	0.657604
Q9UPT8	Zinc finger CCCH domain-containing protein 4	ZC3H4	2	140.2	6.27	1	0.109503	3	0.657138
A1A5B4	Anoctamin-9	ANO9	1	90.3	8.16	2	0.219775	3	0.561555
Q9NRN7	L-aminoadipate-semialdehyde dehydrogenase-phosphopantetheinyl transferase	AASDHPPT	1	35.8	6.8	3	0.679219	3	0.561519
F8VXU5	Vacuolar protein sorting-associated protein 29	VPS29	1	24	8.18	0	0	3	0.561239
Q92616	eIF-2-alpha kinase activator GCN1	GCN1	3	292.6	7.47	5	0.557201	4	0.560663
P61457	Pterin-4-alpha-carbinolamine dehydratase	PCBD1	2	12	6.8	5	1.00709	4	0.560663
A0A087X1N8	Serpin B6	SERPINB6	3	44.8	5.68	1	0.108247	2	0.559822
Q96AC1	Fermitin family homolog 2	FERMT2	3	77.8	6.7	1	0.109066	3	0.559571
Q9UPA5	Protein bassoon	BSN	4	416.2	7.55	2	0.220062	4	0.559418
K7EPY2	T-box transcription factor TBX4 (Fragment)	TBX4	1	15.5	9.72	4	0.44335	4	0.559119
Q5VY09	Immediate early response gene 5 protein	IER5	1	33.7	4.96	2	0.220498	4	0.558966
Q16658	Fascin	FSCN1	4	54.5	7.24	1	0.110995	4	0.558615
Q96QK1	Vacuolar protein sorting-associated protein 35	VPS35	4	91.6	5.49	2	0.334937	3	0.558606
O43242	26S proteasome non-ATPase regulatory subunit 3	PSMD3	2	60.9	8.44	4	0.550959	4	0.558121
A0A0A0MT26	Sodium/potassium-transporting ATPase subunit alpha-3	ATP1A3	1	133.2	6.1	3	0.66069	3	0.557867
U3KQ56	Glyoxylate reductase/hydroxypyruvate reductase	GRHPR	1	38.7	8.02	2	0.32702	3	0.557724
P05023	Sodium/potassium-transporting ATPase subunit alpha-1	ATP1A1	2	112.8	5.49	4	0.772892	4	0.557714
P16389	Potassium voltage-gated channel subfamily A member 2	KCNA2	2	56.7	4.86	1	0.109066	3	0.55767
Q92598	Heat shock protein 105 kDa	HSPH1	1	96.8	5.39	6	0.783683	4	0.557665
Q99551	Transcription termination factor 1, mitochondrial	MTERF1	1	45.7	9.42	1	0.110273	4	0.557389
F5GX86	ATP-binding cassette sub-family B member 9 (Fragment)	ABCB9	1	20.3	8.06	1	0.115328	3	0.556974
Q8N831	Testis-specific Y-encoded-like protein 6	TSPYL6	1	45.8	5.68	1	0.110273	5	0.556675
P50993	Sodium/potassium-transporting ATPase subunit alpha-2	ATP1A2	2	112.2	5.66	3	0.334215	4	0.556578
Q9UJZ1	Stomatin-like protein 2, mitochondrial	STOML2	3	38.5	7.39	3	0.44362	3	0.556434
O14744	Protein arginine N-methyltransferase 5	PRMT5	1	72.6	6.29	3	0.872382	3	0.556035
Q9H3N1	Thioredoxin-related transmembrane protein 1	TMX1	2	31.8	4.98	0	0	3	0.555939
Q9UFH2	Dynein heavy chain 17, axonemal	DNAH17	1	509	5.72	4	0.66445	4	0.555482
P05976	Myosin light chain 1/3, skeletal muscle isoform	MYL1	1	21.1	5.03	2	0.437926	4	0.555186
Q8WWZ4	ATP-binding cassette sub-family A member 10	ABCA10	4	175.7	6.65	2	0.226211	4	0.554872
P49755	Transmembrane emp24 domain-containing protein 10	TMED10	2	25	7.44	3	0.437293	3	0.554803
Q9UBE0	SUMO-activating enzyme subunit 1	SAE1	3	38.4	5.3	4	1.00499	4	0.554745
P26006	Integrin alpha-3	ITGA3	1	116.5	6.77	4	0.442914	5	0.554369
A0A1B0GW77	Alpha-aminoadipic semialdehyde dehydrogenase	ALDH7A1	1	60	8.18	2	0.434448	3	0.553486
Q5JWF2	Guanine nucleotide-binding protein G(s) subunit alpha isoforms XLas	GNAS	1	111	5.03	2	0.224282	3	0.552786
Q9BSJ2	Gamma-tubulin complex component 2	TUBGCP2	2	102.5	6.84	2	0.228162	3	0.552581
O75962	Triple functional domain protein	TRIO	3	346.7	6.37	1	0.219006	3	0.552265
Q9BTT0	Acidic leucine-rich nuclear phosphoprotein 32 family member E	ANP32E	3	30.7	3.85	1	0.115216	3	0.552025
B0QY89	Eukaryotic translation initiation factor 3 subunit L	EIF3L	1	70.9	6.65	4	1.85519	3	0.551866
O00469	Procollagen-lysine,2-oxoglutarate 5-dioxygenase 2	PLOD2	4	84.6	6.71	2	0.224193	2	0.551502
O43684	Mitotic checkpoint protein BUB3	BUB3	1	37.1	6.84	3	0.33927	3	0.551036
Q9UNF1	Melanoma-associated antigen D2	MAGED2	1	64.9	9.32	2	0.218043	3	0.551036
Q96R45	Olfactory receptor 2A7	OR2A7	1	34.7	8.62	4	0.776267	3	0.551036
E9PJW0	Porimin (Fragment)	TMEM123	1	2.2	9	3	0.333785	4	0.550603
P49321	Nuclear autoantigenic sperm protein	NASP	2	85.2	4.3	3	1.08876	3	0.549491
G3V325	ATP5MF-PTCD1 readthrough	ATP5MF-PTCD1	2	84.1	8.72	3	0.884561	3	0.548412
H3BMS0	RNA-binding protein with serine-rich domain 1	RNPS1	1	27.4	10.64	0	0	2	0.545788
A0A0A0MTH3	Integrin-linked protein kinase	ILK	1	54.6	7.97	0	0	2	0.451043
A0A0A0MTC1	E3 ubiquitin-protein ligase RNF213	RNF213	5	596.1	6.42	1	0.108977	2	0.449564
Q9H299	SH3 domain-binding glutamic acid-rich-like protein 3	SH3BGRL3	1	10.4	4.93	1	0.115328	3	0.449455
P51116	Fragile X mental retardation syndrome-related protein 2	FXR2	1	74.2	6.23	1	0.115328	3	0.449014
A5YM72	Carnosine synthase 1	CARNS1	1	88.4	6.21	3	0.326727	4	0.448898
Q9Y266	Nuclear migration protein nudC	NUDC	2	38.2	5.38	8	3.31284	3	0.448745
Q5VW36	Focadhesin	FOCAD	3	199.9	6.62	2	0.32702	2	0.448735
Q01085	Nucleolysin TIAR	TIAL1	2	41.6	7.74	2	0.343378	2	0.448538
P51674	Neuronal membrane glycoprotein M6-a	GPM6A	1	31.2	5.27	3	0.334465	4	0.448483
Q5T9B7	Adenylate kinase isoenzyme 1	AK1	2	23.4	8.6	0	0	2	0.447708
Q86SE5	RNA-binding Raly-like protein	RALYL	1	32.3	7.93	8	1.21762	4	0.447609
P56715	Oxygen-regulated protein 1	RP1	1	240.5	5.8	1	0.115216	2	0.447339
Q8IZF5	Adhesion G-protein coupled receptor F3	ADGRF3	1	116.3	7.46	2	0.339497	3	0.447077
O43795	Unconventional myosin-Ib	MYO1B	2	131.9	9.38	1	0.109066	2	0.446906
Q9BUP3	Oxidoreductase HTATIP2	HTATIP2	1	27	8.38	1	0.220545	4	0.44687
A0A0C4DG89	RNA helicase	DDX46	2	117.4	9.29	2	0.32702	2	0.446841
P26368	Splicing factor U2AF 65 kDa subunit	U2AF2	3	53.5	9.09	8	2.09794	2	0.446841
Q03001	Dystonin	DST	2	860.1	5.25	0	0	2	0.446753
O15347	High mobility group protein B3	HMGB3	3	23	8.37	2	0.327457	2	0.446753
Q5XKR4	Homeobox protein orthopedia	OTP	2	34.1	9.47	0	0	3	0.446644
Q9P2N2	Rho GTPase-activating protein 28	ARHGAP28	1	82	7.75	3	0.444606	3	0.446491
P52907	F-actin-capping protein subunit alpha-1	CAPZA1	2	32.9	5.69	3	0.448181	3	0.446338
E5RHG6	Tubulin-specific chaperone A	TBCA	2	15.1	5.16	1	0.109066	4	0.445941
P15428	15-hydroxyprostaglandin dehydrogenase [NAD(+)]	HPGD	3	29	5.86	4	0.768526	2	0.44577
Q53F19	Nuclear cap-binding protein subunit 3	NCBP3	1	70.5	5.73	4	0.546155	4	0.445661
Q8N3T6	Transmembrane protein 132C	TMEM132C	2	121.7	6.35	0	0	2	0.445645
Q9NR34	Mannosyl-oligosaccharide 1,2-alpha-mannosidase IC	MAN1C1	2	70.9	7.46	4	1.11292	3	0.445617
P28827	Receptor-type tyrosine-protein phosphatase mu	PTPRM	2	163.6	6.65	0	0	4	0.445351
Q12768	WASH complex subunit 5	WASHC5	2	134.2	6.98	2	0.223575	3	0.445346
X6RJB2	F-box/LRR-repeat protein 15 (Fragment)	FBXL15	1	21	6.9	4	0.67017	3	0.445236
A0A494C165	Xaa-Pro dipeptidase (Fragment)	PEPD	2	57.7	6.52	3	0.33026	3	0.445236
Q99598	Translin-associated protein X	TSNAX	1	33.1	6.55	4	0.437722	3	0.445209
P28799	Progranulin	GRN	1	63.5	6.83	4	0.442462	3	0.444922
P31153	S-adenosylmethionine synthase isoform type-2	MAT2A	3	43.6	6.48	1	0.115328	3	0.444793
M0R2L6	60S ribosomal protein L37a	RPL37A	2	10	10.07	3	0.336409	4	0.444769
E9PGC8	Microtubule-associated protein 1A	MAP1A	1	331.1	4.93	0	0	3	0.444651
Q9Y397	Palmitoyltransferase ZDHHC9	ZDHHC9	2	40.9	7.84	1	0.109066	4	0.44455
Q9Y6M7	Sodium bicarbonate cotransporter 3	SLC4A7	2	136	6.71	1	0.108977	2	0.444533
P63010	AP-2 complex subunit beta	AP2B1	2	104.5	5.38	0	0	2	0.444481
Q9P287	BRCA2 and CDKN1A-interacting protein	BCCIP	1	36	4.61	1	0.44109	2	0.444481
K7EM18	Eukaryotic translation initiation factor 1	EIF1	2	13.6	7.9	1	0.115328	2	0.444481
P06396	Gelsolin	GSN	2	85.6	6.28	0	0	3	0.444328
Q6UW68	Transmembrane protein 205	TMEM205	2	21.2	8.62	3	0.438016	3	0.444328
P16989	Y-box-binding protein 3	YBX3	1	40.1	9.77	6	1.10184	3	0.444328
M0R287	Zinc finger protein 83	ZNF83	1	14.4	5.25	1	0.108977	3	0.44427
Q9Y6C9	Mitochondrial carrier homolog 2	MTCH2	2	33.3	7.97	2	0.325471	2	0.444175
A0A087X256	WASH complex subunit 4	WASHC4	1	136.4	7.44	1	0.115216	3	0.444117
P41743	Protein kinase C iota type	PRKCI	1	68.2	5.85	1	0.217954	3	0.444066
A0A590UK96	Cytoplasmic polyadenylation element-binding protein 4 (Fragment)	CPEB4	1	4.2	8.62	0	0	2	0.443855
P61758	Prefoldin subunit 3	VBP1	2	22.6	7.11	3	0.653632	3	0.443606
Q02952	A-kinase anchor protein 12	AKAP12	2	191.4	4.41	1	0.230431	3	0.443299
Q8NG31	Kinetochore scaffold 1	KNL1	3	265.2	5.47	0	0	3	0.44325
P10606	Cytochrome c oxidase subunit 5B, mitochondrial	COX5B	1	13.7	8.81	3	0.443287	3	0.443063
Q8NCW6	Polypeptide N-acetylgalactosaminyltransferase 11	GALNT11	2	68.9	8.19	3	0.334465	4	0.442622
Q6NUP7	Serine/threonine-protein phosphatase 4 regulatory subunit 4	PPP4R4	1	99.4	7.8	0	0	4	0.442622
P61158	Actin-related protein 3	ACTR3	2	47.3	5.88	2	0.224718	2	0.442554
O43491	Band 4.1-like protein 2	EPB41L2	1	112.5	5.44	1	0.108977	4	0.442385
P54886	Delta-1-pyrroline-5-carboxylate synthase	ALDH18A1	1	87.2	7.12	2	0.224282	2	0.44231
A0A087WXL3	DNA-directed DNA polymerase	POLQ	4	305	7.77	5	0.671918	3	0.441754
A8MWD9	Putative small nuclear ribonucleoprotein G-like protein 15	SNRPGP15	2	8.5	8.84	4	0.558445	4	0.44173
G3V2S9	SRA stem-loop-interacting RNA-binding protein, mitochondrial	SLIRP	1	13.9	11.09	2	0.21852	3	0.441442
Q9BYN0	Sulfiredoxin-1	SRXN1	1	14.3	8.19	6	0.774754	3	0.441289
Q15061	WD repeat-containing protein 43	WDR43	1	74.8	5.57	9	1.55758	3	0.441231
H0YE18	T-cell receptor T3 delta chain (Fragment)	CD3D	1	15.1	6.76	1	0.112946	4	0.441212
H0YIQ8	KAT8 regulatory NSL complex subunit 2 (Fragment)	KANSL2	2	38.5	8.44	2	0.219775	3	0.440829
Q5XG99	LysM and putative peptidoglycan-binding domain-containing protein 4	LYSMD4	1	32	6.44	0	0	2	0.440561
O15143	Actin-related protein 2/3 complex subunit 1B	ARPC1B	2	40.9	8.35	1	0.110273	4	0.440357
Q53GQ0	Very-long-chain 3-oxoacyl-CoA reductase	HSD17B12	2	34.3	9.32	2	0.226323	2	0.440152
Q99584	Protein S100-A13	S100A13	1	11.5	6.16	0	0	2	0.440152
P22695	Cytochrome b-c1 complex subunit 2, mitochondrial	UQCRC2	3	48.4	8.63	7	2.63402	2	0.440152
Q9BTV5	Fibronectin type III and SPRY domain-containing protein 1	FSD1	1	55.8	6.99	2	0.763195	3	0.439686
A0A1B0GUS4	Ubiquitin-conjugating enzyme E2 L5	UBE2L5	1	17.9	7.84	0	0	3	0.439686
A0A087WYC6	Dynein heavy chain 11, axonemal	DNAH11	3	520.7	6.44	1	0.219006	3	0.439539
O76003	Glutaredoxin-3	GLRX3	1	37.4	5.39	4	0.871586	2	0.439285
Q9UK76	Jupiter microtubule associated homolog 1	JPT1	1	16	5.6	0	0	3	0.439278
B8ZZN6	Small ubiquitin-related modifier 1	SUMO1	1	16.6	6.2	2	0.450976	3	0.439253
H7C413	Lys-63-specific deubiquitinase BRCC36 (Fragment)	BRCC3	1	9.4	5.29	0	0	2	0.437062
C9JRZ6	MICOS complex subunit MIC19	CHCHD3	1	26.7	7.75	3	0.870126	2	0.437062
O75475	PC4 and SFRS1-interacting protein	PSIP1	2	60.1	9.13	2	0.448385	2	0.437062
Q9H4A4	Aminopeptidase B	RNPEP	2	72.5	5.74	2	0.224282	2	0.437062
O15511	Actin-related protein 2/3 complex subunit 5	ARPC5	2	16.3	5.67	0	0	1	0.434904
Q9HCE9	Anoctamin-8	ANO8	2	135.9	5.82	0	0	1	0.339052
P07332	Tyrosine-protein kinase Fes/Fps	FES	1	93.4	6.73	2	0.330238	2	0.338539
Q8IWI9	MAX gene-associated protein	MGA	3	336	6.9	0	0	2	0.338539
J3QS03	Twisted gastrulation protein homolog 1	TWSG1	2	20.4	5.24	0	0	2	0.338539
H7C2N1	Prothymosin alpha (Fragment)	PTMA	1	15.8	4.23	6	1.22287	2	0.338026
Q9NZN1	Interleukin-1 receptor accessory protein-like 1	IL1RAPL1	1	79.9	6.23	2	0.218043	2	0.337385
P21580	Tumor necrosis factor alpha-induced protein 3	TNFAIP3	2	89.6	8.22	0	0	3	0.337286
Q9Y6N5	Sulfide:quinone oxidoreductase, mitochondrial	SQOR	2	49.9	9.11	1	0.112946	3	0.336871
O94956	Solute carrier organic anion transporter family member 2B1	SLCO2B1	2	76.7	8.32	0	0	2	0.336773
P36956	Sterol regulatory element-binding protein 1	SREBF1	2	121.6	8.13	0	0	2	0.336547
Q92887	Canalicular multispecific organic anion transporter 1	ABCC2	3	174.1	8.32	0	0	3	0.336438
F8WF69	Clathrin light chain	CLTA	1	27.8	4.91	2	0.226323	3	0.336438
P51825	AF4/FMR2 family member 1	AFF1	2	131.3	9.2	0	0	2	0.336358
B7WPA5	Pleckstrin homology domain-containing family B member 2	PLEKHB2	1	34.1	9.76	0	0	2	0.336358
Q96PN6	Adenylate cyclase type 10	ADCY10	1	187	7.31	0	0	2	0.336241
Q29RF7	Sister chromatid cohesion protein PDS5 homolog A	PDS5A	3	150.7	7.91	1	0.112946	2	0.336241
A6QL64	Ankyrin repeat domain-containing protein 36A	ANKRD36	2	214.4	8.7	0	0	2	0.336034
H0Y9M2	Zinc finger protein 827	ZNF827	4	149.2	7.74	1	0.108247	2	0.336034
Q8NCM8	Cytoplasmic dynein 2 heavy chain 1	DYNC2H1	4	492.3	6.54	1	0.109066	3	0.335979
P61106	Ras-related protein Rab-14	RAB14	1	23.9	6.21	5	0.781776	3	0.335979
Q12873	Chromodomain-helicase-DNA-binding protein 3	CHD3	1	226.5	7.3	4	0.448336	2	0.335925
A0A0G2JPZ2	Taste receptor type 2	TAS2R42	1	36.2	9.44	0	0	2	0.335925
J3KQN4	60S ribosomal protein L36a	RPL36A	1	16.4	10.43	3	0.436319	3	0.335881
Q8TCU4	Alstrom syndrome protein 1	ALMS1	1	460.8	6.28	5	0.769141	2	0.33584
Q7Z2Z1	Treslin	TICRR	3	210.7	8.78	4	0.547518	2	0.335727
Q92609	TBC1 domain family member 5	TBC1D5	2	88.9	6.54	2	0.223942	3	0.335545
Q0VFZ6	Coiled-coil domain-containing protein 173	CCDC173	1	66.4	8.87	0	0	2	0.335484
Q9Y614	Actin-like protein 7B	ACTL7B	3	45.2	5.49	4	0.559408	2	0.335141
P08133	Annexin A6	ANXA6	2	75.8	5.6	0	0	2	0.335141
O00159	Unconventional myosin-Ic	MYO1C	1	121.6	9.41	3	0.333008	3	0.335032
Q9HBI1	Beta-parvin	PARVB	1	41.7	6.73	2	0.331057	2	0.334988
P36405	ADP-ribosylation factor-like protein 3	ARL3	2	20.4	7.24	0	0	2	0.33485
Q86YW9	Mediator of RNA polymerase II transcription subunit 12-like protein	MED12L	3	240	7.77	1	0.109066	2	0.33485
Q9BVS4	Serine/threonine-protein kinase RIO2	RIOK2	1	63.2	5.94	1	0.220545	3	0.334843
Q9UM47	Neurogenic locus notch homolog protein 3	NOTCH3	5	243.5	5.39	2	0.224305	2	0.334813
P16520	Guanine nucleotide-binding protein G(I)/G(S)/G(T) subunit beta-3	GNB3	1	37.2	5.67	0	0	2	0.334761
P20742	Preancy zone protein	PZP	1	163.8	6.38	0	0	3	0.334745
Q5T215	Trafficking protein particle complex subunit 3-like protein	TRAPPC3L	1	20.6	7.93	1	0.115216	3	0.334587
B4DVL7	SLAM family member 7	SLAMF7	2	16.5	8.13	0	0	2	0.334337
P56750	Claudin-17	CLDN17	1	24.6	9.72	0	0	3	0.33433
Q01581	Hydroxymethylglutaryl-CoA synthase, cytoplasmic	HMGCS1	1	57.3	5.41	1	0.109066	3	0.334172
Q9Y2F5	Little elongation complex subunit 1	ICE1	3	247.7	5.48	5	0.551964	2	0.33414
Q9H2K0	Translation initiation factor IF-3, mitochondrial	MTIF3	2	31.7	9.69	1	0.112946	2	0.33414
Q9Y2A7	Nck-associated protein 1	NCKAP1	2	128.7	6.62	1	0.115216	2	0.33414
C9J999	Kelch-like protein 10 (Fragment)	KLHL10	1	13.9	6.76	0	0	1	0.33405
P00491	Purine nucleoside phosphorylase	PNP	2	32.1	6.95	2	0.870999	1	0.33405
A0A1B0GUS7	Protein unc-13 homolog B	UNC13B	3	483.8	5.16	1	0.115328	1	0.33405
Q9Y6Q5	AP-1 complex subunit mu-2	AP1M2	1	48.1	8.22	0	0	2	0.334005
Q9Y6D5	Brefeldin A-inhibited guanine nucleotide-exchange protein 2	ARFGEF2	2	201.9	6.33	3	0.458706	2	0.334005
A0A0S2Z4L3	Vitamin K-dependent protein S (Fragment)	PROS1	2	78.8	5.74	0	0	2	0.334005
P30626	Sorcin	SRI	1	21.7	5.59	2	0.21848	2	0.334005
A0A075B749	Myomegalin	PDE4DIP	2	280.3	5.55	6	0.889916	3	0.333852
Q8WYP3	Ras and Rab interactor 2	RIN2	1	100.1	6.58	5	0.666004	3	0.333852
C9J6P4	Zinc finger CCCH-type antiviral protein 1	ZC3HAV1	2	114	8.56	0	0	3	0.333852
A0A5F9ZI76	Phospholipid phosphatase-related protein type 5	PLPPR5	2	42.2	6.67	0	0	3	0.333739
Q9NYC9	Dynein heavy chain 9, axonemal	DNAH9	1	511.6	5.91	1	0.109503	2	0.333699
Q93063	Exostosin-2	EXT2	1	82.2	6.55	0	0	3	0.333659
A0A1W2PR48	Transducin-like enhancer protein 7	TLE7	1	48.6	5.92	1	0.219006	2	0.333598
H0YGZ2	Dynein heavy chain 10, axonemal (Fragment)	DNAH10	1	36.3	6.39	2	0.219775	2	0.333445
P51659	Peroxisomal multifunctional enzyme type 2	HSD17B4	1	79.6	8.84	4	0.446794	2	0.333445
Q9P2D7	Dynein heavy chain 1, axonemal	DNAH1	3	487.2	5.83	0	0	3	0.333437
Q8TDS5	Oxoeicosanoid receptor 1	OXER1	1	45.8	9.66	0	0	3	0.333355
A0A494C0R9	Lipopolysaccharide-responsive and beige-like anchor protein	LRBA	2	207.8	5.43	0	0	3	0.333226
Q9NQV7	Histone-lysine N-methyltransferase PRDM9	PRDM9	2	103.3	9.19	2	0.325997	3	0.333226
Q96FQ6	Protein S100-A16	S100A16	1	11.8	6.79	1	0.109503	3	0.333157
Q9Y243	RAC-gamma serine/threonine-protein kinase	AKT3	1	55.7	6.02	3	0.655514	2	0.333028
Q7Z7B0	Filamin-A-interacting protein 1	FILIP1	1	138	8.32	0	0	2	0.333028
Q7Z7G8	Vacuolar protein sorting-associated protein 13B	VPS13B	1	448.4	6.46	1	0.115328	3	0.332842
Q86W26	NACHT, LRR and PYD domains-containing protein 10	NLRP10	1	75	7.2	3	0.332529	3	0.332785
Q8N3K9	Cardiomyopathy-associated protein 5	CMYA5	2	448.9	4.78	1	0.110273	3	0.332767
P07858	Cathepsin B	CTSB	2	37.8	6.3	0	0	2	0.332716
Q9UGM6	Tryptophan--tRNA ligase, mitochondrial	WARS2	1	40.1	9.28	1	0.220545	2	0.332627
O94913	Pre-mRNA cleavage complex 2 protein Pcf11	PCF11	2	172.9	8.48	0	0	3	0.33258
Q9BXP2	Solute carrier family 12 member 9	SLC12A9	1	96	8.07	2	0.438781	2	0.332563
Q969T9	WW domain-binding protein 2	WBP2	1	28.1	5.91	3	0.900531	2	0.332563
O75112	LIM domain-binding protein 3	LDB3	1	77.1	8.13	0	0	2	0.332505
Q9H9F9	Actin-related protein 5	ACTR5	2	68.3	5.27	1	0.220545	3	0.332486
Q00532	Cyclin-dependent kinase-like 1	CDKL1	1	41.8	8.85	3	0.332529	3	0.332333
Q13023	A-kinase anchor protein 6	AKAP6	3	256.6	5.01	1	0.109066	2	0.332309
Q9UBP8	Kidney-associated antigen 1	KAAG1	1	9	9.52	1	0.115328	2	0.332309
P62942	Peptidyl-prolyl cis-trans isomerase FKBP1A	FKBP1A	2	11.9	8.16	1	0.220545	2	0.332301
P42765	3-ketoacyl-CoA thiolase, mitochondrial	ACAA2	2	41.9	8.09	2	0.218043	2	0.332256
Q9P225	Dynein heavy chain 2, axonemal	DNAH2	2	507.4	6.37	1	0.109503	2	0.332256
I3L0A0	HCG2044781	PEDS1-UBE2V1	1	42.2	6.71	5	0.887519	3	0.332147
Q14789	Golgin subfamily B member 1	GOLGB1	3	375.8	5	2	0.226211	3	0.332071
P35556	Fibrillin-2	FBN2	5	314.6	4.86	4	0.453763	2	0.331949
P04275	von Willebrand factor	VWF	4	309.1	5.48	1	0.115216	3	0.331892
O75132	Zinc finger BED domain-containing protein 4	ZBED4	3	130.2	6.83	0	0	3	0.331841
Q8NEZ4	Histone-lysine N-methyltransferase 2C	KMT2C	2	541	6.49	6	1.00164	2	0.331426
Q7Z6E9	E3 ubiquitin-protein ligase RBBP6	RBBP6	2	201.4	9.64	0	0	2	0.331426
Q6NUK1	Calcium-binding mitochondrial carrier protein SCaMC-1	SLC25A24	2	53.3	6.33	0	0	2	0.331375
Q9Y6N9	Harmonin	USH1C	1	62.2	5.49	4	0.448224	3	0.331197
Q3T8J9	GON-4-like protein	GON4L	2	248.5	5.01	0	0	3	0.331035
Q6VAB6	Kinase suppressor of Ras 2	KSR2	1	107.6	8.69	1	0.110273	3	0.330992
Q7Z5P9	Mucin-19	MUC19	5	804.8	5.01	1	0.326931	3	0.330967
Q14677	Clathrin interactor 1	CLINT1	1	68.2	6.42	2	0.217224	2	0.33096
Q7RTW8	Otoancorin	OTOA	2	128.5	5.82	0	0	2	0.33096
A0A0G2JN52	Serine/threonine-protein phosphatase 2A regulatory subunit B'' subunit beta	PPP2R3B	2	64.9	5.14	0	0	2	0.33096
O96005	Cleft lip and palate transmembrane protein 1	CLPTM1	3	76	6.3	1	0.108977	2	0.330756
Q9H2J7	Sodium-dependent neutral amino acid transporter B(0)AT2	SLC6A15	2	81.8	5.19	0	0	2	0.330756
P62495	Eukaryotic peptide chain release factor subunit 1	ETF1	2	49	5.71	5	0.662689	2	0.330559
P21817	Ryanodine receptor 1	RYR1	4	564.8	5.3	2	0.21925	2	0.330559
P27708	CAD protein	CAD	2	242.8	6.46	5	0.667431	3	0.330552
Q7Z4L5	Tetratricopeptide repeat protein 21B	TTC21B	2	150.8	6.96	0	0	3	0.330118
P24752	Acetyl-CoA acetyltransferase, mitochondrial	ACAT1	2	45.2	8.85	3	0.442236	2	0.330086
A0A2R8YEM9	TPR and ankyrin repeat-containing protein 1	TRANK1	3	341	6.74	1	0.115216	2	0.330086
P16401	Histone H1.5	H1-5	1	22.6	10.92	2	0.448385	2	0.329956
Q92878	DNA repair protein RAD50	RAD50	3	153.8	6.89	2	0.328072	2	0.329956
Q8IZS6	Dynein light chain Tctex-type protein 2	DYNLT2	1	23.2	9.33	0	0	3	0.329881
P22692	Insulin-like growth factor-binding protein 4	IGFBP4	1	27.9	7.15	3	0.328022	3	0.329881
O75608	Acyl-protein thioesterase 1	LYPLA1	1	24.7	6.77	1	0.109066	3	0.329881
O75533	Splicing factor 3B subunit 1	SF3B1	5	145.7	7.09	5	1.44931	3	0.329881
P98198	Phospholipid-transporting ATPase ID	ATP8B2	1	137.4	7.01	2	0.217313	2	0.329217
Q13492	Phosphatidylinositol-binding clathrin assembly protein	PICALM	2	70.7	7.9	5	0.77257	3	0.329007
P48740	Mannan-binding lectin serine protease 1	MASP1	3	79.2	5.49	2	0.228162	2	0.328802
P25787	Proteasome subunit alpha type-2	PSMA2	1	25.9	7.43	0	0	2	0.328802
A8MXZ3	Keratin-associated protein 9-1	KRTAP9-1	2	26.3	7.61	0	0	2	0.328369
P35606	Coatomer subunit beta'	COPB2	1	102.4	5.27	0	0	2	0.328336
A6NHS7	MANSC domain-containing protein 4	MANSC4	3	37.9	8.02	1	0.115216	2	0.328336
Q05932	Folylpolyglutamate synthase, mitochondrial	FPGS	2	64.6	7.94	0	0	2	0.327257
Q96SI1	BTB/POZ domain-containing protein KCTD15	KCTD15	1	31.9	7.44	2	0.339934	2	0.327257
Q9BVK6	Transmembrane emp24 domain-containing protein 9	TMED9	3	27.3	8.02	3	0.667132	1	0.326178
O60241	Adhesion G protein-coupled receptor B2	ADGRB2	1	172.5	7.42	0	0	1	0.226035
O43237	Cytoplasmic dynein 1 light intermediate chain 2	DYNC1LI2	1	54.1	6.38	6	1.33371	1	0.226035
Q9NZB2	Constitutive coactivator of PPAR-gamma-like protein 1	FAM120A	2	121.8	8.88	3	0.553528	1	0.226035
Q8TDV0	G-protein coupled receptor 151	GPR151	1	46.6	6.6	0	0	1	0.226035
M0R3B9	Myelin-associated glycoprotein (Fragment)	MAG	1	17.6	6.52	0	0	1	0.226035
Q15691	Microtubule-associated protein RP/EB family member 1	MAPRE1	1	30	5.14	1	0.108977	1	0.226035
Q6ZNB6	NF-X1-type zinc finger protein NFXL1	NFXL1	1	101.3	8.41	0	0	1	0.226035
A0A0D9SGE8	PHD finger protein 6	PHF6	1	41.3	8.68	0	0	1	0.226035
A6NMS2	Ribose-phosphate pyrophosphokinase 2 (Fragment)	PRPS2	1	16.1	6.99	0	0	1	0.226035
O75182	Paired amphipathic helix protein Sin3b	SIN3B	1	133	6.93	0	0	1	0.226035
Q9GIP4	Putative L-type amino acid transporter 1-like protein IMAA	SLC7A5P2	1	19.8	7.2	0	0	1	0.226035
P49458	Sial recoition particle 9 kDa protein	SRP9	1	10.1	7.97	2	0.687204	1	0.226035
Q9NXG2	THUMP domain-containing protein 1	THUMPD1	1	39.3	7.88	3	0.326727	1	0.226035
O43396	Thioredoxin-like protein 1	TXNL1	2	32.2	4.96	1	0.112946	1	0.226035
E7EUC7	UTP--glucose-1-phosphate uridylyltransferase	UGP2	1	57.8	8.13	0	0	1	0.226035
J3KRW6	BUB3-interacting and GLEBS motif-containing protein ZNF207 (Fragment)	ZNF207	1	10.8	4.5	0	0	1	0.226035
P14854	Cytochrome c oxidase subunit 6B1	COX6B1	1	10.2	7.05	5	0.670696	2	0.225521
A0A140VK87	MYCBP-associated protein	MYCBPAP	2	111.9	8.15	2	0.220498	2	0.225521
Q93045	Stathmin-2	STMN2	1	20.8	8.32	1	0.225893	2	0.225521
Q93075	Putative deoxyribonuclease TATDN2	TATDN2	1	85	7.39	0	0	2	0.225521
P78563	Double-stranded RNA-specific editase 1	ADARB1	1	80.7	9.01	1	0.115216	1	0.225008
Q8NEQ5	Transmembrane protein C1orf162	C1orf162	1	16.9	8.9	0	0	1	0.225008
H7C553	Coiled-coil domain-containing protein 191 (Fragment)	CCDC191	1	22.4	5.57	0	0	1	0.225008
Q96A33	Coiled-coil domain-containing protein 47	CCDC47	1	55.8	4.87	0	0	1	0.225008
A0A2R8Y7C5	Ceramide transfer protein	CERT1	2	68.8	5.39	1	0.112946	1	0.225008
Q8NEV8	Exophilin-5	EXPH5	2	222.4	7.87	0	0	1	0.225008
Q96K12	Fatty acyl-CoA reductase 2	FAR2	1	59.4	9.38	1	0.110995	1	0.225008
Q4L180	Filamin A-interacting protein 1-like	FILIP1L	1	130.3	6.57	0	0	1	0.225008
A0A3B3IRN5	Fibromodulin	FMOD	1	32.7	8.27	1	0.110273	1	0.225008
Q14833	Metabotropic glutamate receptor 4	GRM4	2	101.8	8.82	0	0	1	0.225008
A0A087WU07	MICOS complex subunit MIC10	MICOS10	1	7	7.28	0	0	1	0.225008
Q15166	Serum paraoxonase/lactonase 3	PON3	1	39.6	5.41	0	0	1	0.225008
O75677	Ret finger protein-like 1	RFPL1	1	35.5	7.52	0	0	1	0.225008
P11166	Solute carrier family 2, facilitated glucose transporter member 1	SLC2A1	1	54	8.72	0	0	1	0.225008
D6RDA5	Storkhead-box protein 2 (Fragment)	STOX2	1	4.4	7.28	0	0	1	0.225008
O75410	Transforming acidic coiled-coil-containing protein 1	TACC1	1	87.7	4.88	0	0	1	0.225008
Q92610	Zinc finger protein 592	ZNF592	1	137.4	7.84	0	0	1	0.225008
Q6P1N0	Coiled-coil and C2 domain-containing protein 1A	CC2D1A	1	104	8.09	0	0	2	0.224782
Q8IX12	Cell division cycle and apoptosis regulator protein 1	CCAR1	2	132.7	5.76	0	0	2	0.224782
Q8WZ74	Cortactin-binding protein 2	CTTNBP2	2	180.9	7.93	1	0.109503	2	0.224782
Q8NBQ5	Estradiol 17-beta-dehydrogenase 11	HSD17B11	2	32.9	9.07	0	0	2	0.224782
Q9NWZ3	Interleukin-1 receptor-associated kinase 4	IRAK4	1	51.5	5.41	3	0.328022	2	0.224782
Q86VH2	Kinesin-like protein KIF27	KIF27	2	160.2	7.28	0	0	2	0.224782
O75690	Keratin-associated protein 5-8	KRTAP5-8	2	17.5	7.78	1	0.112946	2	0.224782
Q96M98	Parkin coregulated gene protein	PACRG	1	33.3	8.21	0	0	2	0.224782
Q9UJT1	Tubulin delta chain	TUBD1	1	51	6.83	1	0.110273	2	0.224782
Q8ND82	Zinc finger protein 280C	ZNF280C	2	83	9.11	0	0	2	0.224782
Q99741	Cell division control protein 6 homolog	CDC6	1	62.7	9.58	2	0.223942	2	0.224629
Q9BZ71	Membrane-associated phosphatidylinositol transfer protein 3	PITPNM3	2	106.7	7.14	0	0	2	0.224629
Q6P1M0	Long-chain fatty acid transport protein 4	SLC27A4	1	72	8.47	3	0.335277	2	0.224367
P49821	NADH dehydrogenase [ubiquinone] flavoprotein 1, mitochondrial	NDUFV1	1	50.8	8.21	0	0	2	0.224269
Q7Z407	CUB and sushi domain-containing protein 3	CSMD3	3	405.7	6	1	0.110995	2	0.224116
B4DZS0	DNA fragmentation factor subunit beta	DFFB	2	41.9	8.78	2	0.336888	2	0.224116
Q6UXL0	Interleukin-20 receptor subunit beta	IL20RB	2	35.1	5.03	0	0	2	0.224116
Q92985	Interferon regulatory factor 7	IRF7	1	54.2	6.27	0	0	2	0.224116
Q2LD37	Transmembrane protein KIAA1109	KIAA1109	3	555.1	6.58	1	0.108977	2	0.224116
P08235	Mineralocorticoid receptor	NR3C2	2	107	7.39	0	0	2	0.224116
Q8TE57	A disintegrin and metalloproteinase with thrombospondin motifs 16	ADAMTS16	2	136.1	8.63	0	0	2	0.223934
Q9C0G6	Dynein heavy chain 6, axonemal	DNAH6	1	475.7	6	0	0	2	0.223934
P51787	Potassium voltage-gated channel subfamily KQT member 1	KCNQ1	2	74.7	9.86	0	0	2	0.223934
Q6NVV7	Cysteine-rich DPF motif domain-containing protein 1	CDPF1	2	13.9	8	0	0	2	0.223854
A0A0G2JPH5	Leukocyte immunoglobulin-like receptor subfamily B member 2	LILRB2	2	65.5	7.24	0	0	2	0.223854
Q8NGG3	Olfactory receptor 5T3	OR5T3	1	38.3	8.09	0	0	2	0.223854
O75170	Serine/threonine-protein phosphatase 6 regulatory subunit 2	PPP6R2	1	104.9	4.87	1	0.115328	2	0.223854
Q8NDW4	Zinc finger protein 248	ZNF248	2	67	8.25	0	0	2	0.223854
Q96QU6	1-aminocyclopropane-1-carboxylate synthase-like protein 1	ACCS	1	57.3	6.43	0	0	1	0.22353
P18850	Cyclic AMP-dependent transcription factor ATF-6 alpha	ATF6	1	74.5	8.22	0	0	1	0.22353
P05198	Eukaryotic translation initiation factor 2 subunit 1	EIF2S1	3	36.1	5.08	3	0.328752	1	0.22353
O75343	Guanylate cyclase soluble subunit beta-2	GUCY1B2	1	70.3	8.63	0	0	1	0.22353
P27930	Interleukin-1 receptor type 2	IL1R2	1	45.4	7.9	0	0	1	0.22353
Q9H252	Potassium voltage-gated channel subfamily H member 6	KCNH6	2	109.9	7.01	1	0.110995	1	0.22353
Q96S19	Methyltransferase-like 26	METTL26	1	22.6	7.83	0	0	1	0.22353
H3BTG5	Metallothionein	MT3	2	9.8	7.66	2	0.218569	1	0.22353
Q99436	Proteasome subunit beta type-7	PSMB7	1	29.9	7.68	0	0	1	0.22353
O00487	26S proteasome non-ATPase regulatory subunit 14	PSMD14	2	34.6	6.52	1	0.225893	1	0.22353
F8VYB8	Sterile alpha motif domain-containing protein 12	SAMD12	2	7.3	6.77	1	0.221991	1	0.22353
A0A5F9ZGX1	Transmembrane protein 145	TMEM145	2	65.7	8.78	1	0.108977	1	0.22353
Q5T4D3	Protein O-mannosyl-transferase TMTC4	TMTC4	1	82.9	8.94	3	0.33457	1	0.22353
A2RUC4	tRNA wybutosine-synthesizing protein 5	TYW5	1	36.5	7.55	0	0	1	0.22353
Q9NPF2	Carbohydrate sulfotransferase 11	CHST11	1	41.5	8.85	4	0.545246	2	0.223493
D6RD49	DNA damage-inducible transcript 4-like protein (Fragment)	DDIT4L	1	14.3	5.1	2	0.223942	2	0.223493
A0A1B0GUA8	Kinesin-like protein KIF13A	KIF13A	1	207.1	5.72	3	0.336596	2	0.223493
Q99487	Platelet-activating factor acetylhydrolase 2, cytoplasmic	PAFAH2	1	44	6.89	3	0.440274	2	0.223493
A0A087X0L3	Ankyrin-3	ANK3	1	6.7	5.26	0	0	2	0.223421
Q9Y2U8	Inner nuclear membrane protein Man1	LEMD3	2	99.9	7.55	0	0	2	0.223421
O75376	Nuclear receptor corepressor 1	NCOR1	2	270	7.11	3	0.334991	2	0.223421
Q15293	Reticulocalbin-1	RCN1	1	38.9	5	0	0	2	0.223421
Q9H1E5	Thioredoxin-related transmembrane protein 4	TMX4	1	38.9	4.37	1	0.109503	2	0.223421
Q15650	Activating sial cointegrator 1	TRIP4	2	66.1	7.85	1	0.109503	2	0.223421
Q9NRW3	DNA dC->dU-editing enzyme APOBEC-3C	APOBEC3C	1	22.8	7.59	1	0.108247	2	0.223377
P36957	Dihydrolipoyllysine-residue succinyltransferase component of 2-oxoglutarate dehydrogenase complex, mitochondrial	DLST	1	48.7	8.95	0	0	2	0.223377
O95390	Growth/differentiation factor 11	GDF11	1	45.1	7.93	0	0	2	0.223377
Q9H0H5	Rac GTPase-activating protein 1	RACGAP1	1	71	8.88	0	0	2	0.223377
Q70EL2	Ubiquitin carboxyl-terminal hydrolase 45	USP45	2	91.7	8.02	0	0	2	0.223377
A2A274	Aconitate hydratase, mitochondrial	ACO2	1	87.8	7.37	0	0	1	0.223223
P31751	RAC-beta serine/threonine-protein kinase	AKT2	1	55.7	6.37	4	0.76651	1	0.223223
A4D0Y5	Uncharacterized protein C7orf77	C7orf77	1	10	7.05	0	0	1	0.223223
O15303	Metabotropic glutamate receptor 6	GRM6	1	95.4	8.02	0	0	1	0.223223
Q13151	Heterogeneous nuclear ribonucleoprotein A0	HNRNPA0	1	30.8	9.29	0	0	1	0.223223
Q9NYA4	Myotubularin-related protein 4	MTMR4	1	133.3	6.04	0	0	1	0.223223
P17980	26S proteasome regulatory subunit 6A	PSMC3	3	49.2	5.24	2	0.224394	1	0.223223
Q9H0X6	RING finger protein 208	RNF208	2	27.9	7.46	1	0.109066	1	0.223223
A0A2R8YE85	Mitochondrial glycine transporter (Fragment)	SLC25A38	1	27.3	9.2	0	0	1	0.223223
A0A087WUJ3	Sorting nexin-10	SNX10	1	23.6	6.34	0	0	1	0.223223
P61011	Sial recoition particle 54 kDa protein	SRP54	1	55.7	8.75	0	0	1	0.223223
D6W5U7	Cohesin subunit SA-3	STAG3	1	139	5.39	0	0	1	0.223223
Q6YHU6	Thyroid adenoma-associated protein	THADA	1	219.5	6.06	0	0	1	0.223223
A0A0C4DH59	T cell receptor beta variable 5-4	TRBV5-4	1	12.5	5.77	0	0	1	0.223223
Q5R3I4	Tetratricopeptide repeat protein 38	TTC38	1	52.8	5.99	0	0	1	0.223223
Q9NYH9	U3 small nucleolar RNA-associated protein 6 homolog	UTP6	2	70.1	7.28	0	0	1	0.223223
Q9P0L0	Vesicle-associated membrane protein-associated protein A	VAPA	1	27.9	8.62	1	0.218132	1	0.223223
O95625	Zinc finger and BTB domain-containing protein 11	ZBTB11	1	119.3	8.66	0	0	1	0.223223
Q86XU0	Zinc finger protein 677	ZNF677	1	68	9.13	0	0	1	0.223223
B4DZ31	PARP-1 binding protein	PARPBP	2	73.5	9.06	0	0	2	0.223115
A6NM42	Serine incorporator 4	SERINC4	1	46.1	9.28	0	0	2	0.223115
P42166	Lamina-associated polypeptide 2, isoform alpha	TMPO	1	75.4	7.66	0	0	2	0.223115
Q15042	Rab3 GTPase-activating protein catalytic subunit	RAB3GAP1	2	110.5	5.55	0	0	2	0.22298
O75443	Alpha-tectorin	TECTA	2	239.4	5.4	0	0	2	0.22298
Q5TIA1	Meiosis inhibitor protein 1	MEI1	1	141.1	6.7	0	0	2	0.222962
A0A286YFF8	Protein MON2 homolog	MON2	1	190.4	6.1	1	0.112946	2	0.222962
O75607	Nucleoplasmin-3	NPM3	1	19.3	4.63	4	0.659373	2	0.222962
O60858	E3 ubiquitin-protein ligase TRIM13	TRIM13	2	47	6.01	1	0.110995	2	0.222962
A0A0G2JMR5	Transient receptor potential cation channel subfamily V member 6	TRPV6	1	83.1	7.78	0	0	2	0.222962
P02748	Complement component C9	C9	2	63.1	5.59	0	0	2	0.222822
Q8WWI1	LIM domain only protein 7	LMO7	3	192.6	8.09	1	0.109066	2	0.222822
A0A0A0MRM2	Nebulin-related-anchoring protein	NRAP	2	197.1	9.2	0	0	2	0.222822
Q9Y4E5	E3 SUMO-protein ligase ZNF451	ZNF451	1	121.4	6.77	1	0.115328	2	0.222822
Q8NER5	Activin receptor type-1C	ACVR1C	1	54.8	7.88	0	0	1	0.2227
P51649	Succinate-semialdehyde dehydrogenase, mitochondrial	ALDH5A1	1	57.2	8.28	0	0	1	0.2227
O15145	Actin-related protein 2/3 complex subunit 3	ARPC3	2	20.5	8.59	4	1.01036	1	0.2227
Q9Y2Z9	Ubiquinone biosynthesis monooxygenase COQ6, mitochondrial	COQ6	1	50.8	7.3	2	0.220062	1	0.2227
B3KS98	Eukaryotic translation initiation factor 3 subunit H	EIF3H	2	41.6	7.33	1	0.110273	1	0.2227
Q32MZ4	Leucine-rich repeat flightless-interacting protein 1	LRRFIP1	1	89.2	4.65	0	0	1	0.2227
E5RJY1	N-myc downstream-regulated gene 1 protein	NDRG1	1	11	8.98	1	0.108977	1	0.2227
A6NNL0	NUT family member 2B	NUTM2B	1	93.9	7.84	0	0	1	0.2227
A0A0J9YXF2	Paraoxonase 2, isoform CRA_a	PON2	2	41.5	5.72	3	0.674278	1	0.2227
Q11201	CMP-N-acetylneuraminate-beta-galactosamide-alpha-2,3-sialyltransferase 1	ST3GAL1	1	39.1	9.09	0	0	1	0.2227
P11387	DNA topoisomerase 1	TOP1	2	90.7	9.31	2	0.219972	1	0.2227
Q92547	DNA topoisomerase 2-binding protein 1	TOPBP1	1	170.6	6.96	5	1.00678	1	0.2227
O75800	Zinc finger MYND domain-containing protein 10	ZMYND10	1	50.3	6.19	0	0	1	0.2227
O60488	Long-chain-fatty-acid--CoA ligase 4	ACSL4	2	79.1	8.38	1	0.115216	2	0.222681
F6SYP7	Integral membrane protein DGCR2/IDD	DGCR2	2	60.8	5.36	0	0	2	0.222681
C9JXX4	Insulin-like growth factor-binding protein 5 (Fragment)	IGFBP5	2	25.5	7.31	0	0	2	0.222681
Q9H227	Cytosolic beta-glucosidase	GBA3	1	53.7	5.63	1	0.225893	2	0.222528
Q6UWY5	Olfactomedin-like protein 1	OLFML1	1	45.9	8.09	0	0	2	0.222528
Q9P0V8	SLAM family member 8	SLAMF8	1	31.6	6.21	0	0	2	0.222528
H0Y9Y3	Synaptopodin-2 (Fragment)	SYNPO2	1	125.3	8.56	0	0	2	0.222528
Q9BZF9	Uveal autoantigen with coiled-coil domains and ankyrin repeats	UACA	3	162.4	7.03	2	0.225488	2	0.222528
A0A2R8Y714	GRB2-associated-binding protein 4	GAB4	2	74.1	8.13	0	0	2	0.222309
Q9Y4A0	Jerky protein homolog-like	JRKL	3	59.9	8.09	1	0.109066	2	0.222309
O95867	Lymphocyte antigen 6 complex locus protein G6c	LY6G6C	2	13.8	8.15	0	0	2	0.222309
Q6PIS1	Solute carrier family 23 member 3	SLC23A3	1	64.5	7.43	0	0	2	0.222309
Q9BT22	Chitobiosyldiphosphodolichol beta-mannosyltransferase	ALG1	2	52.5	7.23	0	0	2	0.222266
Q6UY27	Prostate and testis expressed protein 2	PATE2	2	13	7.25	0	0	2	0.222266
Q8IUC6	TIR domain-containing adapter molecule 1	TICAM1	2	76.4	5.41	0	0	2	0.222266
P01023	Alpha-2-macroglobulin	A2M	2	163.2	6.46	0	0	2	0.222241
P00519	Tyrosine-protein kinase ABL1	ABL1	2	122.8	8.66	0	0	2	0.222241
Q8IYA2	Putative coiled-coil domain-containing protein 144C	CCDC144CP	1	143	5.69	0	0	2	0.222241
Q5T1H1	Protein eyes shut homolog	EYS	4	350.6	5.78	3	0.334666	2	0.222241
A0A0A0MR25	Fibroblast growth factor receptor	FGFR2	2	92	5.88	0	0	2	0.222241
P49795	Regulator of G-protein sialing 19	RGS19	2	24.6	5.62	0	0	2	0.222241
Q562E7	WD repeat-containing protein 81	WDR81	2	211.6	5.58	1	0.230431	2	0.222241
B9EGE7	ZNF507 protein	ZNF507	2	106.3	5.77	1	0.115328	2	0.222241
Q6XZF7	Dynamin-binding protein	DNMBP	1	177.2	5.39	2	0.219243	2	0.222087
Q8WW32	High mobility group protein B4	HMGB4	1	22.5	10.2	1	0.109503	2	0.222087
Q03111	Protein ENL	MLLT1	1	62	8.59	0	0	2	0.222087
Q9HCJ3	Ribonucleoprotein PTB-binding 2	RAVER2	2	74.3	7.47	0	0	2	0.222087
Q9UJQ4	Sal-like protein 4	SALL4	2	112.2	7.47	0	0	2	0.222087
Q70CQ2	Ubiquitin carboxyl-terminal hydrolase 34	USP34	2	404	5.82	0	0	2	0.222087
Q9H5F2	UPF0686 protein C11orf1	C11orf1	1	17.8	8.37	0	0	1	0.221833
Q8IYT3	Coiled-coil domain-containing protein 170	CCDC170	1	82.2	6.64	0	0	1	0.221833
A0A0B4J291	Chromodomain Y-like protein 2	CDYL2	1	56.5	8.79	0	0	1	0.221833
Q96BT3	Centromere protein T	CENPT	1	60.4	6.58	0	0	1	0.221833
A0A6Q8PF11	Chloride channel CLIC-like protein 1	CLCC1	1	29.7	5.14	0	0	1	0.221833
Q8N8A6	ATP-dependent RNA helicase DDX51	DDX51	1	72.4	8.16	0	0	1	0.221833
Q8N5W8	Protein FAM24B	FAM24B	1	10.1	7.09	0	0	1	0.221833
Q01415	N-acetylgalactosamine kinase	GALK2	1	50.3	6.61	0	0	1	0.221833
Q8NFY9	Kelch repeat and BTB domain-containing protein 8	KBTBD8	2	68.8	6.29	1	0.112946	1	0.221833
Q9Y561	Low-density lipoprotein receptor-related protein 12	LRP12	1	94.9	5.24	0	0	1	0.221833
H0YMX5	Homeobox protein Meis2 (Fragment)	MEIS2	1	17	5.08	0	0	1	0.221833
Q96EA4	Protein Spindly	SPDL1	1	70.1	5.47	0	0	1	0.221833
Q9BX59	Tapasin-related protein	TAPBPL	1	50.2	5.26	1	0.230656	1	0.221833
O15014	Zinc finger protein 609	ZNF609	1	151.1	8.03	0	0	1	0.221833
A0A0A0MRF6	A-kinase anchor protein 9	AKAP9	3	453.2	4.98	1	0.108977	2	0.221826
O95967	EGF-containing fibulin-like extracellular matrix protein 2	EFEMP2	2	49.4	4.94	2	0.223463	2	0.221826
Q9C037	E3 ubiquitin-protein ligase TRIM4	TRIM4	1	57.4	8.1	0	0	2	0.221826
A0A0A0MT16	ATP-binding cassette sub-family A member 13	ABCA13	2	575.8	6.43	1	0.220545	2	0.221743
Q5T1B0	Axonemal dynein light chain domain-containing protein 1	AXDND1	2	118	5.68	0	0	2	0.221743
P49454	Centromere protein F	CENPF	2	357.3	5.1	0	0	2	0.221743
A0A087WW83	Probable G-protein-coupled receptor 179	GPR179	3	257.3	5.71	3	0.326816	2	0.221743
Q96JG8	Melanoma-associated antigen D4	MAGED4	2	81.3	6.79	0	0	2	0.221743
P18583	Protein SON	SON	2	263.7	5.64	0	0	2	0.221743
E9PQS1	Ester hydrolase C11orf54 (Fragment)	C11orf54	1	26.3	8.09	1	0.108247	2	0.22157
A0A0G2JM12	Casein kinase II subunit beta	CSNK2B	2	34.7	4.59	1	0.115216	2	0.22157
Q13618	Cullin-3	CUL3	1	88.9	8.48	1	0.216494	2	0.22157
A0A494BZV2	Myosin phosphatase Rho-interacting protein	MPRIP	2	274.2	5.6	0	0	2	0.22157
A3KN83	Protein strawberry notch homolog 1	SBNO1	3	154.2	7.88	2	0.219972	2	0.22157
Q2M3C7	A-kinase anchor protein SPHKAP	SPHKAP	3	186.3	5.14	1	0.110995	2	0.22157
A0A3B3ISX9	Tenascin-X	TNXB	2	485.1	5.34	0	0	2	0.22157
P52747	Zinc finger protein 143	ZNF143	2	68.9	6.05	0	0	2	0.22157
Q9Y6F6	Inositol 1,4,5-triphosphate receptor associated 1	IRAG1	2	97.9	5.63	0	0	2	0.221417
H7C5G6	Uncharacterized protein KIAA2012	KIAA2012	2	136	8.06	1	0.110273	2	0.221417
Q6L8H4	Keratin-associated protein 5-1	KRTAP5-1	2	24.2	7.91	1	0.109503	2	0.221417
A0A2R8YFM0	Unconventional myosin-XVB	MYO15B	3	339.1	7.85	1	0.110995	2	0.221417
P51784	Ubiquitin carboxyl-terminal hydrolase 11	USP11	2	109.7	5.45	1	0.115328	2	0.221417
Q6AHZ1	Zinc finger protein 518A	ZNF518A	1	166.7	9.28	1	0.109066	2	0.221417
Q86WI1	Fibrocystin-L	PKHD1L1	2	465.4	6.11	2	0.223463	2	0.221392
Q14674	Separin	ESPL1	2	233	7.55	0	0	2	0.22123
Q92698	DNA repair and recombination protein RAD54-like	RAD54L	1	84.3	8.56	0	0	2	0.22123
Q86WZ6	Zinc finger protein 227	ZNF227	2	92	8.84	0	0	2	0.22123
Q9HCK8	Chromodomain-helicase-DNA-binding protein 8	CHD8	2	290.3	6.47	0	0	2	0.221155
Q9NZD1	G-protein coupled receptor family C group 5 member D	GPRC5D	1	38.8	5	1	0.109503	2	0.221155
G3V1S7	Hyaluronan synthase 1	HAS1	2	64.7	9.19	0	0	2	0.221155
B4DWF2	Zinc finger protein Helios	IKZF2	1	60.2	6.79	1	0.109066	2	0.221155
Q14CX7	N-alpha-acetyltransferase 25, NatB auxiliary subunit	NAA25	1	112.2	6.64	2	0.217224	2	0.221155
Q8IZP6	RING finger protein 113B	RNF113B	1	36.2	7.59	1	0.108247	2	0.221155
Q8NHU6	Tudor domain-containing protein 7	TDRD7	1	123.5	7.21	0	0	2	0.221155
A8MUH2	ATP synthase-coupling factor 6, mitochondrial	ATP5PF	1	13.9	9.41	1	0.220545	1	0.220951
Q96G01	Protein bicaudal D homolog 1	BICD1	1	110.7	5.81	0	0	1	0.220951
Q8WW14	Uncharacterized protein C10orf82	C10orf82	1	26.3	8.35	0	0	1	0.220951
Q9H425	Uncharacterized protein C1orf198	C1orf198	1	36.3	5.72	1	0.115328	1	0.220951
P54289	Voltage-dependent calcium channel subunit alpha-2/delta-1	CACNA2D1	1	124.5	5.27	0	0	1	0.220951
O14647	Chromodomain-helicase-DNA-binding protein 2	CHD2	2	211.2	8.1	1	0.110995	1	0.220951
E9PHZ3	FXYD domain-containing ion transport regulator	FXYD6	1	12.5	7.09	2	0.335396	1	0.220951
G3V4W7	Gamma-aminobutyric acid receptor subunit beta-3	GABRB3	1	9.3	4.94	0	0	1	0.220951
Q9NSE4	Isoleucine--tRNA ligase, mitochondrial	IARS2	1	113.7	7.2	1	0.230431	1	0.220951
P18084	Integrin beta-5	ITGB5	1	88	6.06	1	0.108247	1	0.220951
Q5HYC2	Uncharacterized protein KIAA2026	KIAA2026	2	227.9	9.04	1	0.218132	1	0.220951
Q9P2M1	LRP2-binding protein	LRP2BP	1	39.8	7.9	0	0	1	0.220951
P04731	Metallothionein-1A	MT1A	1	6.1	7.96	1	0.110273	1	0.220951
Q9H4D5	Nuclear RNA export factor 3	NXF3	1	60.1	6.76	0	0	1	0.220951
Q9P258	Protein RCC2	RCC2	1	56	8.78	0	0	1	0.220951
Q96D71	RalBP1-associated Eps domain-containing protein 1	REPS1	1	86.6	5.69	0	0	1	0.220951
Q15468	SCL-interrupting locus protein	STIL	1	142.9	6.46	0	0	1	0.220951
Q8WXH0	Nesprin-2	SYNE2	2	795.9	5.36	1	0.115328	1	0.220951
P33981	Dual specificity protein kinase TTK	TTK	1	97	8.16	1	0.110995	1	0.220951
M0QZZ8	Zinc finger protein 547	ZNF547	1	4.8	4.74	0	0	1	0.220951
Q13705	Activin receptor type-2B	ACVR2B	3	57.7	5.69	1	0.108247	2	0.220722
H0YBX3	2-iminobutanoate/2-iminopropanoate deaminase (Fragment)	RIDA	1	13.8	9.31	0	0	2	0.220722
Q9UMZ2	Synergin gamma	SYNRG	3	140.6	5.03	1	0.110995	2	0.220722
Q05516	Zinc finger and BTB domain-containing protein 16	ZBTB16	1	74.2	6.47	0	0	2	0.220722
O60503	Adenylate cyclase type 9	ADCY9	1	150.6	7.34	1	0.110995	2	0.220491
Q8N9V6	Ankyrin repeat domain-containing protein 53	ANKRD53	1	59.5	9.52	0	0	2	0.220491
Q96M91	Cilia- and flagella-associated protein 53	CFAP53	3	61.8	8.9	3	0.568433	2	0.220491
A0A0B4J1S8	Phosphatidylinositol 4-kinase beta	PI4KB	2	92.7	6.32	0	0	2	0.220491
Q93098	Protein Wnt-8b	WNT8B	1	38.7	8.54	0	0	2	0.220491
Q9HAV4	Exportin-5	XPO5	2	136.2	5.8	2	0.230543	2	0.220491
C9JG08	Uncharacterized protein C2orf16	C2orf16	2	598.1	9.1	0	0	2	0.220338
Q9H4A9	Dipeptidase 2	DPEP2	1	53.3	6.54	0	0	2	0.220338
A6NCQ8	High affinity immunoglobulin epsilon receptor subunit gamma	FCER1G	2	12.2	8.07	0	0	2	0.220338
Q15334	Lethal(2) giant larvae protein homolog 1	LLGL1	2	115.3	6.29	0	0	2	0.220338
H7BZQ6	MAP6 domain-containing protein 1 (Fragment)	MAP6D1	1	13.7	9.01	0	0	2	0.220338
H9KVD2	Sodium channel protein	SCN5A	2	226.8	5.53	0	0	2	0.220338
E9PLP8	Cleavage stimulation factor subunit 3	CSTF3	1	86.2	7.65	1	0.115216	2	0.220281
P11182	Lipoamide acyltransferase component of branched-chain alpha-keto acid dehydrogenase complex, mitochondrial	DBT	1	53.5	8.51	0	0	2	0.220281
P26196	Probable ATP-dependent RNA helicase DDX6	DDX6	2	54.4	8.66	1	0.110273	2	0.220281
Q09327	Beta-1,4-mannosyl-glycoprotein 4-beta-N-acetylglucosaminyltransferase	MGAT3	1	61.3	8.28	1	0.112946	2	0.220281
A0A669KA35	Proprotein convertase subtilisin/kexin type 5	PCSK5	3	210	6.2	1	0.108247	2	0.220281
Q9P212	1-phosphatidylinositol 4,5-bisphosphate phosphodiesterase epsilon-1	PLCE1	2	258.6	6.48	0	0	2	0.220281
P54098	DNA polymerase subunit gamma-1	POLG	2	139.5	6.9	0	0	2	0.220281
P56962	Syntaxin-17	STX17	2	33.4	6.57	2	0.21848	2	0.220281
Q15776	Zinc finger protein with KRAB and SCAN domains 8	ZKSCAN8	3	65.8	7.39	1	0.108977	2	0.220281
A0A0G2JMG3	Multidrug resistance-associated protein 6	ABCC6	1	164.7	8.46	1	0.109066	2	0.220076
Q9UBZ4	DNA-(apurinic or apyrimidinic site) endonuclease 2	APEX2	1	57.4	8.29	0	0	2	0.220076
Q16630	Cleavage and polyadenylation specificity factor subunit 6	CPSF6	1	59.2	7.15	2	0.339934	2	0.220076
Q6GMR7	Fatty-acid amide hydrolase 2	FAAH2	2	58.3	9.07	2	0.326379	2	0.220076
F5GXV7	Neurobeachin	NBEA	2	327.8	6.18	1	0.109503	2	0.220076
A0A3F2YP58	Phosphodiesterase	PDE10A	2	114.9	7.55	0	0	2	0.220076
C9J634	Pyruvate dehydrogenase E1 component subunit beta	PDHB	2	38.4	7.31	1	0.110995	2	0.220076
P27986	Phosphatidylinositol 3-kinase regulatory subunit alpha	PIK3R1	2	83.5	6.16	0	0	2	0.220076
Q96Q15	Serine/threonine-protein kinase SMG1	SMG1	2	410.2	6.46	4	0.55002	2	0.220076
O15260	Surfeit locus protein 4	SURF4	1	30.4	7.78	0	0	2	0.220076
Q96ME7	Zinc finger protein 512	ZNF512	1	64.6	9.76	1	0.115216	2	0.220076
Q9UKP4	A disintegrin and metalloproteinase with thrombospondin motifs 7	ADAMTS7	2	184	6.2	0	0	2	0.219643
Q66GS9	Centrosomal protein of 135 kDa	CEP135	2	133.4	6.21	0	0	2	0.219643
P12111	Collagen alpha-3(VI) chain	COL6A3	3	343.5	6.68	1	0.109066	2	0.219643
Q04446	1,4-alpha-glucan-branching enzyme	GBE1	1	80.4	6.32	0	0	2	0.219643
Q5GLZ8	Probable E3 ubiquitin-protein ligase HERC4	HERC4	2	118.5	6.19	0	0	2	0.219643
O95965	Integrin beta-like protein 1	ITGBL1	3	53.9	5.64	1	0.115328	2	0.219643
Q9ULD2	Microtubule-associated tumor suppressor 1	MTUS1	1	141.3	7.5	1	0.115216	2	0.219643
Q9BZ95	Histone-lysine N-methyltransferase NSD3	NSD3	1	161.5	8.21	3	0.333695	2	0.219643
Q5SGD2	Protein phosphatase 1L	PPM1L	2	41	5.87	0	0	2	0.219643
J3KSG9	Telomere repeats-binding bouquet formation protein 1 (Fragment)	TERB1	2	12.6	5	1	0.115216	2	0.219643
O75382	Tripartite motif-containing protein 3	TRIM3	2	80.8	7.83	2	0.224282	2	0.219643
Q8N157	Jouberin	AHI1	1	137	7.12	0	0	1	0.21961
O75129	Astrotactin-2	ASTN2	1	148.1	5.97	0	0	1	0.21961
Q6P3S1	DENN domain-containing protein 1B	DENND1B	1	86.5	5.83	0	0	1	0.21961
Q7Z2Z2	Elongation factor-like GTPase 1	EFL1	2	125.4	5.91	1	0.110273	1	0.21961
P55884	Eukaryotic translation initiation factor 3 subunit B	EIF3B	1	92.4	5	0	0	1	0.21961
Q92556	Engulfment and cell motility protein 1	ELMO1	1	83.8	6.28	0	0	1	0.21961
H3BPY1	Membrane protein FAM174B (Fragment)	FAM174B	1	10.4	8.87	0	0	1	0.21961
Q2M1H5	FMN2 protein	FMN2	1	4.8	10.01	0	0	1	0.21961
O95714	E3 ubiquitin-protein ligase HERC2	HERC2	2	526.9	6.28	0	0	1	0.21961
Q5VUC6	Glycylpeptide N-tetradecanoyltransferase	NMT2	2	56.7	9.51	4	1.45515	1	0.21961
A6NGA6	NADPH oxidase 1	NOX1	1	60.9	8.4	5	0.668722	1	0.21961
Q92621	Nuclear pore complex protein Nup205	NUP205	1	227.8	6.19	1	0.115216	1	0.21961
O95613	Pericentrin	PCNT	2	377.8	5.55	2	0.21775	1	0.21961
Q4KWH8	1-phosphatidylinositol 4,5-bisphosphate phosphodiesterase eta-1	PLCH1	1	189.1	7.74	0	0	1	0.21961
Q86W92	Liprin-beta-1	PPFIBP1	1	114	5.55	0	0	1	0.21961
Q13625	Apoptosis-stimulating of p53 protein 2	TP53BP2	1	125.5	6.07	1	0.108977	1	0.21961
Q8IX07	Zinc finger protein ZFPM1	ZFPM1	1	104.8	7.87	0	0	1	0.21961
Q6P4F7	Rho GTPase-activating protein 11A	ARHGAP11A	3	113.8	9.07	1	0.112946	2	0.219202
Q9Y217	Myotubularin-related protein 6	MTMR6	2	71.9	7.66	4	0.436563	2	0.219202
Q96KN7	X-linked retinitis pigmentosa GTPase regulator-interacting protein 1	RPGRIP1	2	146.6	5.68	1	0.109066	2	0.219202
A0A286YEY9	Small cysteine and glycine repeat-containing protein 1	SCYGR1	2	8.6	8	1	0.108247	2	0.219202
Q8IW75	Serpin A12	SERPINA12	2	47.1	9.29	0	0	2	0.219202
Q9UKE5	TRAF2 and NCK-interacting protein kinase	TNIK	1	154.8	7.17	1	0.108247	2	0.219202
P78333	Glypican-5	GPC5	3	63.7	6.81	1	0.115216	2	0.218531
Q17R60	Interphotoreceptor matrix proteoglycan 1	IMPG1	1	89.3	4.89	1	0.115216	2	0.218531
O43318	Mitogen-activated protein kinase kinase kinase 7	MAP3K7	2	67.2	7.11	1	0.109066	2	0.218531
Q9H8L6	Multimerin-2	MMRN2	1	104.3	5.86	2	0.218043	2	0.218531
A6NGQ3	Non-specific serine/threonine protein kinase	OBSCN	5	972.4	5.99	3	0.329515	2	0.218531
Q9Y5E1	Protocadherin beta-9	PCDHB9	1	87	5.02	0	0	2	0.218531
A8MUP8	Retinoic acid receptor alpha	RARA	1	52.9	8.82	0	0	2	0.218531
Q9Y4C8	Probable RNA-binding protein 19	RBM19	2	107.3	6.54	0	0	2	0.218531
Q9UHD8	Septin-9	SEPTIN9	2	65.4	8.97	1	0.108977	2	0.218531
O14776	Transcription elongation regulator 1	TCERG1	1	123.8	8.65	0	0	2	0.218531
A0A5F9ZA98	ATP-binding cassette sub-family B member 7, mitochondrial	ABCB7	1	83.2	9.41	0	0	1	0.217452
A0A494C151	Ankyrin repeat domain-containing protein 20A1 (Fragment)	ANKRD20A1	1	133.2	7.5	1	0.327198	1	0.217452
P20073	Annexin A7	ANXA7	1	52.7	5.68	0	0	1	0.217452
P04003	C4b-binding protein alpha chain	C4BPA	1	67	7.3	0	0	1	0.217452
Q9UL16	Cilia- and flagella-associated protein 45	CFAP45	1	65.7	8.9	1	0.110273	1	0.217452
A0A087X0M8	Neural cell adhesion molecule L1-like protein	CHL1	3	130.7	5.8	1	0.110995	1	0.217452
A0A2R8YD85	Dedicator of cytokinesis protein 10	DOCK10	1	251.2	6.95	0	0	1	0.217452
Q53R41	FAST kinase domain-containing protein 1, mitochondrial	FASTKD1	2	97.3	7.74	1	0.115216	1	0.217452
P16383	Intron Large complex component GCFC2	GCFC2	2	89.3	5.99	0	0	1	0.217452
P50213	Isocitrate dehydrogenase [NAD] subunit alpha, mitochondrial	IDH3A	2	39.6	6.92	1	0.115216	1	0.217452
P01871	Immunoglobulin heavy constant mu	IGHM	1	49.4	6.77	0	0	1	0.217452
Q8IYT4	Katanin p60 ATPase-containing subunit A-like 2	KATNAL2	1	61.2	7.56	2	0.460975	1	0.217452
Q9Y2I6	Ninein-like protein	NINL	1	156.2	5.06	0	0	1	0.217452
Q96R47	Olfactory receptor 2A14	OR2A14	1	35	8.27	1	0.108977	1	0.217452
E7END6	Vitamin K-dependent protein C	PROC	1	55.4	6.35	1	0.110995	1	0.217452
Q9Y520	Protein PRRC2C	PRRC2C	2	316.7	9.13	1	0.115216	1	0.217452
X6RJD6	Prostaglandin G/H synthase 1 (Fragment)	PTGS1	1	19.7	8.97	0	0	1	0.217452
A0A6Q8PFQ0	Sial-induced proliferation-associated 1-like protein 2	SIPA1L2	1	195.9	6.83	0	0	1	0.217452
Q9C0C9	(E3-independent) E2 ubiquitin-conjugating enzyme	UBE2O	2	141.2	5.12	0	0	1	0.217452
Q70EL4	Ubiquitin carboxyl-terminal hydrolase 43	USP43	2	122.7	9.19	1	0.108247	1	0.217452
Q5VUY0	Arylacetamide deacetylase-like 3	AADACL3	1	46.1	7.59	0	0	1	0.113017
Q13085	Acetyl-CoA carboxylase 1	ACACA	1	265.4	6.37	0	0	1	0.113017
H0Y9Z9	Long-chain-fatty-acid--CoA ligase 1 (Fragment)	ACSL1	1	10.3	9.48	0	0	1	0.113017
Q08828	Adenylate cyclase type 1	ADCY1	1	123.4	8.43	0	0	1	0.113017
P35612	Beta-adducin	ADD2	1	80.8	5.92	0	0	1	0.113017
Q9UKB5	Adherens junction-associated protein 1	AJAP1	1	44.5	9.52	0	0	1	0.113017
J3QL35	Anaphase-promoting complex subunit 11	ANAPC11	1	4.9	6.95	0	0	1	0.113017
J3KQL8	Apolipoprotein L2	APOL2	1	48.9	6	0	0	1	0.113017
P53367	Arfaptin-1	ARFIP1	1	41.7	6.7	0	0	1	0.113017
Q9NQ33	Achaete-scute homolog 3	ASCL3	1	20.8	8.54	0	0	1	0.113017
E9PEJ6	Phospholipid-transporting ATPase	ATP11A	1	135.8	6.77	0	0	1	0.113017
Q96L58	Beta-1,3-galactosyltransferase 6	B3GALT6	1	37.1	9.66	0	0	1	0.113017
Q8N1M1	Bestrophin-3	BEST3	1	76.1	6.58	0	0	1	0.113017
H3BNR1	BORCS8-MEF2B readthrough	BORCS8-MEF2B	1	40.4	9.47	0	0	1	0.113017
Q6XYD6	LP2477	BRD3OS	1	13.5	11.46	0	0	1	0.113017
O60477	BMP/retinoic acid-inducible neural-specific protein 1	BRINP1	1	88.7	8.91	0	0	1	0.113017
Q9NUD7	Uncharacterized protein C20orf96	C20orf96	1	42.8	8.68	0	0	1	0.113017
Q96MH7	Uncharacterized protein C5orf34	C5orf34	1	72.9	7.93	1	0.109503	1	0.113017
O43570	Carbonic anhydrase 12	CA12	1	39.4	7.23	0	0	1	0.113017
Q8TD86	Calmodulin-like protein 6	CALML6	1	20.7	4.55	0	0	1	0.113017
Q9BXL7	Caspase recruitment domain-containing protein 11	CARD11	3	133.2	6.09	2	0.222449	1	0.113017
O95810	Caveolae-associated protein 2	CAVIN2	1	47.1	5.21	0	0	1	0.113017
Q8NA61	Protein chibby homolog 2	CBY2	1	51.5	7.15	0	0	1	0.113017
Q49A88	Coiled-coil domain-containing protein 14	CCDC14	1	106.2	8.4	0	0	1	0.113017
M0QY66	CUGBP Elav-like family member 4	CELF4	1	51.8	8.21	0	0	1	0.113017
P07199	Major centromere autoantigen B	CENPB	1	65.1	4.55	0	0	1	0.113017
A0A4W8W4R1	Cell growth regulator with EF hand domain protein 1	CGREF1	1	47	4.84	0	0	1	0.113017
Q15822	Neuronal acetylcholine receptor subunit alpha-2	CHRNA2	1	59.7	6.09	0	0	1	0.113017
Q9Y696	Chloride intracellular channel protein 4	CLIC4	1	28.8	5.59	0	0	1	0.113017
A0A494C0R8	Clustered mitochondria protein homolog	CLUH	1	150.4	6.11	0	0	1	0.113017
Q8NFW1	Collagen alpha-1(XXII) chain	COL22A1	2	161	7.23	1	0.230431	1	0.113017
P20908	Collagen alpha-1(V) chain	COL5A1	1	183.4	5.06	0	0	1	0.113017
Q8WVH0	Complexin-3	CPLX3	1	17.5	4.96	0	0	1	0.113017
P46109	Crk-like protein	CRKL	1	33.8	6.74	0	0	1	0.113017
J3KSJ5	Essential for reactive oxygen species protein	CYBC1	1	21.3	9.09	0	0	1	0.113017
Q9NQC7	Ubiquitin carboxyl-terminal hydrolase CYLD	CYLD	1	107.2	5.59	2	0.224394	1	0.113017
Q9NVP1	ATP-dependent RNA helicase DDX18	DDX18	1	75.4	9.5	0	0	1	0.113017
A0A384DVL8	Down syndrome cell adhesion molecule like 1, isoform CRA_b	DSCAML1	2	230.5	8.31	1	0.109503	1	0.113017
Q9HAV5	Tumor necrosis factor receptor superfamily member 27	EDA2R	1	32.7	5	0	0	1	0.113017
Q96C19	EF-hand domain-containing protein D2	EFHD2	2	26.7	5.2	1	0.109066	1	0.113017
A0A024R571	EH domain-containing protein 1	EHD1	1	61.9	6.71	3	0.334215	1	0.113017
A0A087WUT6	Eukaryotic translation initiation factor 5B	EIF5B	2	138.6	5.58	1	0.115328	1	0.113017
A0A087WY45	Epididymal sperm-binding protein 1	ELSPBP1	1	25.6	6.35	0	0	1	0.113017
B5MBZ0	Echinoderm microtubule-associated protein-like 4	EML4	1	110.1	6.49	0	0	1	0.113017
Q99814	Endothelial PAS domain-containing protein 1	EPAS1	1	96.4	6.28	0	0	1	0.113017
D6RA19	Filamin-binding LIM protein 1 (Fragment)	FBLIM1	1	3.7	9.98	0	0	1	0.113017
A0A1W2PQW8	F-box and leucine-rich protein 22	FBXL22	1	26	9	0	0	1	0.113017
J3KQP4	Folate receptor beta	FOLR2	1	28.9	7.39	0	0	1	0.113017
Q96CN9	GRIP and coiled-coil domain-containing protein 1	GCC1	1	87.8	5.45	0	0	1	0.113017
Q9Y2T3	Guanine deaminase	GDA	1	51	5.68	0	0	1	0.113017
H0YNJ6	GMP reductase	GMPR2	1	46.9	8.51	0	0	1	0.113017
A0A024R4E5	High density lipoprotein binding protein (Vigilin), isoform CRA_a	HDLBP	1	141.4	6.87	0	0	1	0.113017
F5H619	HEAT repeat-containing protein 5A	HEATR5A	1	222.6	6.55	0	0	1	0.113017
A8MYV6	Hypoxia-inducible factor 1-alpha	HIF1A	1	92.8	5.33	0	0	1	0.113017
F5H212	Zinc finger protein 40	HIVEP1	2	296.5	7.81	1	0.109066	1	0.113017
P17096	High mobility group protein HMG-I/HMG-Y	HMGA1	1	11.7	10.32	2	0.226323	1	0.113017
Q86X24	HORMA domain-containing protein 1	HORMAD1	1	45.2	5.92	0	0	1	0.113017
Q99714	3-hydroxyacyl-CoA dehydrogenase type-2	HSD17B10	2	26.9	7.78	1	0.230431	1	0.113017
P34969	5-hydroxytryptamine receptor 7	HTR7	1	53.5	8.82	0	0	1	0.113017
Q4G0P3	Hydrocephalus-inducing protein homolog	HYDIN	1	575.5	6.06	0	0	1	0.113017
Q14623	Indian hedgehog protein	IHH	1	45.2	8.76	0	0	1	0.113017
E9PMA2	Integrator complex subunit 11	INTS11	1	4.9	4.72	0	0	1	0.113017
Q9ULL0	Acrosomal protein KIAA1210	KIAA1210	1	186.9	8.51	0	0	1	0.113017
Q6NSI8	Uncharacterized protein KIAA1841	KIAA1841	1	82	6.9	0	0	1	0.113017
H0YK05	Krueppel-like factor 13	KLF13	1	11.3	9.6	0	0	1	0.113017
Q701N4	Keratin-associated protein 5-2	KRTAP5-2	2	16.3	7.84	2	0.228162	1	0.113017
A0A087WT92	Late endosomal/lysosomal adaptor and MAPK and MTOR activator 4	LAMTOR4	1	7.9	8.25	0	0	1	0.113017
A0A1B0GTW7	Leishmanolysin-like peptidase 2	LMLN2	1	85.3	7.8	0	0	1	0.113017
Q96JA1	Leucine-rich repeats and immunoglobulin-like domains protein 1	LRIG1	1	119	7.09	0	0	1	0.113017
Q5VYJ5	MAM and LDL-receptor class A domain-containing protein 1	MALRD1	1	240.9	5.22	0	0	1	0.113017
Q9Y4K4	Mitogen-activated protein kinase kinase kinase kinase 5	MAP4K5	1	95	7.83	0	0	1	0.113017
Q5T0T0	E3 ubiquitin-protein ligase MARCHF8	MARCHF8	1	32.9	7.84	0	0	1	0.113017
P33992	DNA replication licensing factor MCM5	MCM5	2	82.2	8.37	1	0.108977	1	0.113017
A0A3B3IRX3	Mediator of RNA polymerase II transcription subunit 13	MED13L	2	243.9	6.04	1	0.112946	1	0.113017
Q99547	M-phase phosphoprotein 6	MPHOSPH6	1	19	5.2	0	0	1	0.113017
Q13330	Metastasis-associated protein MTA1	MTA1	1	80.7	9.26	0	0	1	0.113017
Q9Y4B5	Microtubule cross-linking factor 1	MTCL1	1	209.4	6.43	1	0.109066	1	0.113017
Q8WY41	Nanos homolog 1	NANOS1	1	30.2	7.97	0	0	1	0.113017
O43676	NADH dehydrogenase [ubiquinone] 1 beta subcomplex subunit 3	NDUFB3	1	11.4	9.2	0	0	1	0.113017
O75323	Protein NipSnap homolog 2	NIPSNAP2	1	33.7	9.36	0	0	1	0.113017
P16066	Atrial natriuretic peptide receptor 1	NPR1	1	118.8	6.64	0	0	1	0.113017
Q96RI1	Bile acid receptor	NR1H4	1	55.9	6.81	0	0	1	0.113017
A6ND48	Olfactory receptor 14I1	OR14I1	1	35.2	8.57	3	0.441325	1	0.113017
Q8NH60	Olfactory receptor 52J3	OR52J3	1	35.1	8.51	1	0.109066	1	0.113017
Q8NH51	Olfactory receptor 8K3	OR8K3	1	35.4	7.85	0	0	1	0.113017
Q9BXP8	Pappalysin-2	PAPPA2	1	198.4	5.47	0	0	1	0.113017
A0A1W2PP11	Presenilins-associated rhomboid-like protein, mitochondrial	PARL	1	45	9.95	0	0	1	0.113017
O60245	Protocadherin-7	PCDH7	1	116	5.19	1	0.115328	1	0.113017
Q96EK2	PHD finger protein 21B	PHF21B	1	57.4	9.32	0	0	1	0.113017
P39877	Phospholipase A2 group V	PLA2G5	3	15.7	8.41	1	0.216494	1	0.113017
C9JEA7	Phosphoinositide phospholipase C	PLCD4	1	91	5.25	0	0	1	0.113017
P53350	Serine/threonine-protein kinase PLK1	PLK1	1	68.2	8.91	0	0	1	0.113017
Q7Z2D5	2-lysophosphatidate phosphatase PLPPR4	PLPPR4	1	82.9	8.73	0	0	1	0.113017
O15031	Plexin-B2	PLXNB2	1	205	6.24	0	0	1	0.113017
Q8TBY8	Polyamine-modulated factor 1-binding protein 1	PMFBP1	1	117.4	6.29	0	0	1	0.113017
Q07864	DNA polymerase epsilon catalytic subunit A	POLE	2	261.4	6.39	2	0.224193	1	0.113017
O14802	DNA-directed RNA polymerase III subunit RPC1	POLR3A	1	155.5	8.48	0	0	1	0.113017
F5GY34	Proteasome subunit alpha-type 8	PSMA8	1	7.1	6.93	2	0.219243	1	0.113017
O60542	Persephin	PSPN	1	16.6	9.29	1	0.110995	1	0.113017
Q9H3Y0	Peptidase inhibitor R3HDML	R3HDML	1	28.6	9	0	0	1	0.113017
Q9H4I0	Double-strand-break repair protein rad21-like protein 1	RAD21L1	1	63.3	5.16	0	0	1	0.113017
Q92737	Ras-like protein family member 10A	RASL10A	1	22.5	9.73	0	0	1	0.113017
Q04206	Transcription factor p65	RELA	1	60.2	5.68	0	0	1	0.113017
P31350	Ribonucleoside-diphosphate reductase subunit M2	RRM2	1	44.8	5.38	0	0	1	0.113017
Q8NET4	Retrotransposon Gag-like protein 9	RTL9	2	144.2	6.16	1	0.109503	1	0.113017
Q13183	Solute carrier family 13 member 2	SLC13A2	1	64.4	7.01	0	0	1	0.113017
Q9P2U7	Vesicular glutamate transporter 1	SLC17A7	1	61.6	7.47	0	0	1	0.113017
Q8N357	Solute carrier family 35 member F6	SLC35F6	1	40.2	6.93	0	0	1	0.113017
Q9NY91	Solute carrier family 5 member 4	SLC5A4	1	72.4	6.15	0	0	1	0.113017
Q96H20	Vacuolar-sorting protein SNF8	SNF8	1	28.8	6.65	0	0	1	0.113017
Q99469	SH3 and cysteine-rich domain-containing protein	STAC	1	44.5	8.46	0	0	1	0.113017
P42229	Sial transducer and activator of transcription 5A	STAT5A	1	90.6	6.39	0	0	1	0.113017
Q9BXU1	Serine/threonine-protein kinase 31	STK31	1	115.6	5.14	0	0	1	0.113017
Q96I99	Succinate--CoA ligase [GDP-forming] subunit beta, mitochondrial	SUCLG2	1	46.5	6.39	3	0.334465	1	0.113017
J3KQV8	Phosphoinositide 5-phosphatase	SYNJ1	1	177.4	8.22	0	0	1	0.113017
Q9C0D5	Protein TANC1	TANC1	4	202.1	8.32	3	0.334554	1	0.113017
P59536	Taste receptor type 2 member 41	TAS2R41	1	35.9	9.96	0	0	1	0.113017
A0A2R8Y5Q8	Tubulin-folding cofactor E	TBCE	1	61.8	6.24	0	0	1	0.113017
Q86XR7	TIR domain-containing adapter molecule 2	TICAM2	1	26.9	5.07	1	0.110995	1	0.113017
G3V1L9	Tight junction protein 1 (Zona occludens 1), isoform CRA_a	TJP1	2	197.3	6.67	3	0.89071	1	0.113017
Q6ZWK6	Transmembrane protease serine 11F	TMPRSS11F	1	49.4	9.23	0	0	1	0.113017
F5GWJ4	Tumor necrosis factor receptor superfamily member 1A	TNFRSF1A	1	12.7	11.39	0	0	1	0.113017
P17752	Tryptophan 5-hydroxylase 1	TPH1	1	51	7.21	0	0	1	0.113017
Q9UDY6	Tripartite motif-containing protein 10	TRIM10	1	55	5.97	0	0	1	0.113017
Q14258	E3 ubiquitin/ISG15 ligase TRIM25	TRIM25	1	70.9	8.09	0	0	1	0.113017
F8W130	Tastin	TROAP	1	93.4	7.2	0	0	1	0.113017
O95859	Tetraspanin-12	TSPAN12	1	35.4	6.06	0	0	1	0.113017
J3KQ42	Tetraspanin	TSPAN4	1	28	7.42	1	0.109503	1	0.113017
A0A0C4DFM7	Terminal uridylyltransferase 4	TUT4	1	185.1	7.97	0	0	1	0.113017
P40222	Alpha-taxilin	TXLNA	1	61.9	6.52	0	0	1	0.113017
Q93008	Probable ubiquitin carboxyl-terminal hydrolase FAF-X	USP9X	3	290.3	5.8	2	0.223575	1	0.113017
Q96RL7	Vacuolar protein sorting-associated protein 13A	VPS13A	1	360	6.33	0	0	1	0.113017
Q9NP79	Vacuolar protein sorting-associated protein VTA1 homolog	VTA1	1	33.9	6.29	0	0	1	0.113017
Q9Y284	Protein Asterix	WDR83OS	1	12.1	8.16	0	0	1	0.113017
Q5T750	Skin-specific protein 32	XP32	1	26.2	7.97	0	0	1	0.113017
Q9H0D6	5'-3' exoribonuclease 2	XRN2	2	108.5	7.47	1	0.109066	1	0.113017
H3BSF5	Abscission/NoCut checkpoint regulator (Fragment)	ZFYVE19	1	5.6	8.19	0	0	1	0.113017
Q8N7M2	Zinc finger protein 283	ZNF283	1	77.9	8.28	0	0	1	0.113017
A0A3B3IT03	Zinc finger protein 600	ZNF600	1	91	9.23	0	0	1	0.113017
Q8IW36	Zinc finger protein 695	ZNF695	1	60.1	8.65	0	0	1	0.113017
A0A1W2PQL4	Zinc finger protein 722, pseudogene	ZNF722P	2	44.6	9.09	1	0.109066	1	0.113017
Q8N4W9	Zinc finger protein 808	ZNF808	2	104.8	9.48	1	0.110995	1	0.113017
Q4L235	Beta-alanine-activating enzyme	AASDH	1	122.5	7.24	0	0	1	0.112504
Q9NUJ1	Palmitoyl-protein thioesterase ABHD10, mitochondrial	ABHD10	1	33.9	8.57	0	0	1	0.112504
Q8WYK0	Acetyl-coenzyme A thioesterase	ACOT12	1	62	6.77	0	0	1	0.112504
Q8NCV1	Adenosine deaminase domain-containing protein 2	ADAD2	1	61.7	8.84	0	0	1	0.112504
A0A1X7SBR9	A disintegrin and metalloproteinase with thrombospondin motifs 19	ADAMTS19	1	134.7	7.61	0	0	1	0.112504
O00170	AH receptor-interacting protein	AIP	1	37.6	6.29	1	0.115328	1	0.112504
Q8N6M5	Probable allantoicase	ALLC	1	43.5	6.16	0	0	1	0.112504
P05187	Alkaline phosphatase, placental type	ALPP	1	57.9	6.29	0	0	1	0.112504
A6NC57	Ankyrin repeat domain-containing protein 62	ANKRD62	1	106.4	6.67	0	0	1	0.112504
A0A1B0GV73	Rho GTPase-activating protein 21	ARHGAP21	2	136.2	7.68	4	0.56047	1	0.112504
Q86TY3	Armadillo-like helical domain-containing protein 4	ARMH4	1	84.1	4.34	1	0.110273	1	0.112504
H0YBM4	Arf-GAP with SH3 domain, ANK repeat and PH domain-containing protein 1 (Fragment)	ASAP1	2	52.9	6.02	1	0.112946	1	0.112504
Q8WWM7	Ataxin-2-like protein	ATXN2L	2	113.3	8.59	1	0.109503	1	0.112504
A0A087WX97	Bcl-2-like protein 13	BCL2L13	1	54.4	4.54	0	0	1	0.112504
Q6NUJ2	Uncharacterized protein C11orf87	C11orf87	1	20.6	9.72	0	0	1	0.112504
J3KNH0	KICSTOR complex protein C12orf66	C12orf66	1	53.2	8.95	0	0	1	0.112504
H7BZF5	Uncharacterized protein C2orf80 (Fragment)	C2orf80	1	15.7	9.83	0	0	1	0.112504
Q96LL4	Uncharacterized protein C8orf48	C8orf48	1	36.8	8.66	0	0	1	0.112504
Q13936	Voltage-dependent L-type calcium channel subunit alpha-1C	CACNA1C	1	248.8	6.76	0	0	1	0.112504
Q08AD1	Calmodulin-regulated spectrin-associated protein 2	CAMSAP2	1	168	6.8	0	0	1	0.112504
E9PQZ4	Calpain-11 (Fragment)	CAPN11	1	19.5	5.02	0	0	1	0.112504
Q8N187	Calcium-responsive transcription factor	CARF	1	80.6	5.69	0	0	1	0.112504
Q6ZRK6	Coiled-coil domain-containing protein 73	CCDC73	2	124.1	5.58	1	0.221991	1	0.112504
C9JDZ7	C-C motif chemokine 25	CCL25	1	16.6	10.21	0	0	1	0.112504
P40200	T-cell surface protein tactile	CD96	1	65.6	7.12	0	0	1	0.112504
A0A5K1VW85	Cell division control protein 45 homolog	CDC45	2	46	7.99	1	0.216494	1	0.112504
J3QRS1	Centromere protein X	CENPX	1	14.9	10.4	0	0	1	0.112504
Q9BV73	Centrosome-associated protein CEP250	CEP250	1	281	5.02	1	0.230431	1	0.112504
Q8IYW2	Cilia- and flagella-associated protein 46	CFAP46	1	303.3	7.36	0	0	1	0.112504
P30622	CAP-Gly domain-containing linker protein 1	CLIP1	1	162.1	5.36	0	0	1	0.112504
P10909	Clusterin	CLU	1	52.5	6.27	0	0	1	0.112504
Q9NZN8	CCR4-NOT transcription complex subunit 2	CNOT2	1	59.7	7.66	0	0	1	0.112504
O95628	CCR4-NOT transcription complex subunit 4	CNOT4	1	63.5	7.03	1	0.112946	1	0.112504
Q96A83	Collagen alpha-1(XXVI) chain	COL26A1	1	45.4	7.31	0	0	1	0.112504
Q01955	Collagen alpha-3(IV) chain	COL4A3	1	161.7	9.16	0	0	1	0.112504
P20849	Collagen alpha-1(IX) chain	COL9A1	1	91.8	8.72	0	0	1	0.112504
Q8NBJ5	Procollagen galactosyltransferase 1	COLGALT1	1	71.6	7.31	1	0.110995	1	0.112504
E9PP73	Coatomer subunit beta (Fragment)	COPB1	1	55.4	6.43	0	0	1	0.112504
Q8IUR6	CREB3 regulatory factor	CREBRF	1	72.1	4.87	0	0	1	0.112504
Q8N136	Dynein assembly factor with WDR repeat domains 1	DAW1	1	45.7	6.58	0	0	1	0.112504
Q16531	DNA damage-binding protein 1	DDB1	2	126.9	5.26	2	0.228274	1	0.112504
E9PG32	Dynein heavy chain 12, axonemal	DNAH12	1	454	5.82	0	0	1	0.112504
Q9H819	DnaJ homolog subfamily C member 18	DNAJC18	1	41.5	7.37	1	0.109503	1	0.112504
P24530	Endothelin receptor type B	EDNRB	1	49.6	8.88	0	0	1	0.112504
Q5JPI9	EEF1A lysine methyltransferase 2	EEF1AKMT2	1	31.8	6.16	0	0	1	0.112504
Q8IYW4	ENTH domain-containing protein 1	ENTHD1	1	67.5	6.62	0	0	1	0.112504
P11171	Protein 4.1	EPB41	2	97	5.58	1	0.112946	1	0.112504
P54764	Ephrin type-A receptor 4	EPHA4	1	109.8	6.61	0	0	1	0.112504
A0A087WU02	Endoplasmic reticulum-Golgi intermediate compartment protein 2	ERGIC2	1	43.4	5.85	0	0	1	0.112504
Q9BS26	Endoplasmic reticulum resident protein 44	ERP44	1	46.9	5.26	2	0.228274	1	0.112504
Q9NSD9	Phenylalanine--tRNA ligase beta subunit	FARSB	1	66.1	6.84	0	0	1	0.112504
Q8NFZ0	F-box DNA helicase 1	FBH1	2	117.6	8.25	1	0.112946	1	0.112504
I3L171	L-fucose kinase (Fragment)	FCSK	1	15.9	4.97	1	0.109066	1	0.112504
Q9BYJ0	Fibroblast growth factor-binding protein 2	FGFBP2	1	24.6	8.87	0	0	1	0.112504
Q9NVK5	FGFR1 oncogene partner 2	FGFR1OP2	1	29.4	6	0	0	1	0.112504
A0A087WY29	Synaptic functional regulator FMR1 (Fragment)	FMR1	1	28.8	5.81	0	0	1	0.112504
Q71RG6	Putative chemokine-related protein FP248	FP248	1	21.4	8.81	0	0	1	0.112504
A0A2R8YEE1	FYN-binding protein 1 (Fragment)	FYB1	1	7.8	4.56	0	0	1	0.112504
P78334	Gamma-aminobutyric acid receptor subunit epsilon	GABRE	1	57.9	8.03	0	0	1	0.112504
Q8IXK2	Polypeptide N-acetylgalactosaminyltransferase 12	GALNT12	1	66.9	6.8	0	0	1	0.112504
Q8NHY3	GAS2-like protein 2	GAS2L2	1	96.5	9.13	0	0	1	0.112504
Q9BZD3	Putative GRINL1B complex locus protein 2	GCOM2	1	41.7	6.8	0	0	1	0.112504
P35754	Glutaredoxin-1	GLRX	1	11.8	8.09	5	1.32549	1	0.112504
Q9HD26	Golgi-associated PDZ and coiled-coil motif-containing protein	GOPC	1	50.5	5.92	0	0	1	0.112504
Q8TDT2	Probable G-protein coupled receptor 152	GPR152	1	50.9	4.74	0	0	1	0.112504
Q4AE62	Glycosyltransferase-like domain-containing protein 1	GTDC1	1	52.6	7.25	0	0	1	0.112504
M0QY84	Sarcoplasmic reticulum histidine-rich calcium-binding protein (Fragment)	HRC	1	10.3	4.06	0	0	1	0.112504
P35225	Interleukin-13	IL13	1	15.8	8.38	0	0	1	0.112504
P06213	Insulin receptor	INSR	1	156.2	6.2	0	0	1	0.112504
O43896	Kinesin-like protein KIF1C	KIF1C	2	122.9	6.9	2	0.218569	1	0.112504
P10721	Mast/stem cell growth factor receptor Kit	KIT	1	109.8	6.98	0	0	1	0.112504
Q9P2G3	Kelch-like protein 14	KLHL14	1	70.7	6.68	0	0	1	0.112504
A0A494C066	Kynurenine--oxoglutarate transaminase 1	KYAT1	1	57.5	7.43	0	0	1	0.112504
Q9Y2Q5	Ragulator complex protein LAMTOR2	LAMTOR2	1	13.5	5.4	0	0	1	0.112504
Q8NC56	LEM domain-containing protein 2	LEMD2	1	56.9	9	0	0	1	0.112504
O60711	Leupaxin	LPXN	1	43.3	6.01	0	0	1	0.112504
Q9NS15	Latent-transforming growth factor beta-binding protein 3	LTBP3	3	139.3	6.07	2	0.220062	1	0.112504
Q6UXB3	Ly6/PLAUR domain-containing protein 2	LYPD2	1	13.1	5.96	1	0.109503	1	0.112504
Q9UJ55	MAGE-like protein 2	MAGEL2	1	132.7	9.51	0	0	1	0.112504
Q9BXW4	Microtubule-associated proteins 1A/1B light chain 3C	MAP1LC3C	1	16.8	9.06	0	0	1	0.112504
A6NNE9	E3 ubiquitin-protein ligase MARCHF11	MARCHF11	1	43.9	6.92	0	0	1	0.112504
Q6DN14	Multiple C2 and transmembrane domain-containing protein 1	MCTP1	1	111.6	8.15	0	0	1	0.112504
E7EMW5	E3 ubiquitin-protein ligase Mdm2 (Fragment)	MDM2	1	15.9	3.89	0	0	1	0.112504
A0A0X1KG76	Membrane frizzled-related protein (Fragment)	MFRP	1	20.5	5.21	0	0	1	0.112504
P09238	Stromelysin-2	MMP10	1	54.1	5.8	0	0	1	0.112504
A0A6Q8PGC6	ATPase MORC2 (Fragment)	MORC2	1	21.5	7.39	0	0	1	0.112504
Q00013	55 kDa erythrocyte membrane protein	MPP1	1	52.3	7.37	0	0	1	0.112504
Q9HC36	rRNA methyltransferase 3, mitochondrial	MRM3	1	47	8.73	0	0	1	0.112504
P41227	N-alpha-acetyltransferase 10	NAA10	1	26.4	5.64	0	0	1	0.112504
E7EP87	Nuclear prelamin A recoition factor	NARF	1	56	6.84	0	0	1	0.112504
P42695	Condensin-2 complex subunit D3	NCAPD3	2	168.8	7.5	1	0.112946	1	0.112504
Q9Y6Q9	Nuclear receptor coactivator 3	NCOA3	1	155.2	7.47	0	0	1	0.112504
Q6VVB1	E3 ubiquitin-protein ligase NHLRC1	NHLRC1	1	42.3	7.34	0	0	1	0.112504
Q5SYE7	NHS-like protein 1	NHSL1	1	170.6	6.96	1	0.109066	1	0.112504
A0A087X117	Nodal modulator 1	NOMO1	1	139.4	5.85	0	0	1	0.112504
Q9NQ35	Nuclear receptor-interacting protein 3	NRIP3	1	27	8.59	0	0	1	0.112504
Q6ZSK4	Putative uncharacterized protein NTM-AS1	NTM-AS1	2	15.2	9.48	1	0.110995	1	0.112504
O95631	Netrin-1	NTN1	2	67.7	8.76	1	0.220545	1	0.112504
Q9ULI1	NACHT and WD repeat domain-containing protein 2	NWD2	1	197.3	6.24	0	0	1	0.112504
Q9H344	Olfactory receptor 51I2	OR51I2	1	35	8.68	0	0	1	0.112504
Q8NGY2	Olfactory receptor 6K2	OR6K2	1	36.5	7.93	0	0	1	0.112504
D6R9H8	Polyadenylate-binding protein-interacting protein 1	PAIP1	1	29.2	5.47	0	0	1	0.112504
O75914	Serine/threonine-protein kinase PAK 3	PAK3	1	62.3	5.45	1	0.115328	1	0.112504
O75192	Peroxisomal membrane protein 11A	PEX11A	1	28.3	9.64	0	0	1	0.112504
Q9H5I5	Piezo-type mechanosensitive ion channel component 2	PIEZO2	1	317.9	6.15	0	0	1	0.112504
Q7Z7B1	Phosphatidylinositol-glycan biosynthesis class W protein	PIGW	1	56.8	9.16	0	0	1	0.112504
Q53H76	Phospholipase A1 member A	PLA1A	1	49.7	7.37	0	0	1	0.112504
Q63HM9	PI-PLC X domain-containing protein 3	PLCXD3	1	36.3	6.29	0	0	1	0.112504
Q9H9Y6	DNA-directed RNA polymerase I subunit RPA2	POLR1B	1	128.1	7.83	0	0	1	0.112504
O00411	DNA-directed RNA polymerase, mitochondrial	POLRMT	1	138.5	8.98	0	0	1	0.112504
O60437	Periplakin	PPL	1	204.6	5.6	0	0	1	0.112504
Q9ULJ8	Neurabin-1	PPP1R9A	1	123.3	5.1	1	0.108247	1	0.112504
Q8TCU6	Phosphatidylinositol 3,4,5-trisphosphate-dependent Rac exchanger 1 protein	PREX1	1	186.1	6.44	0	0	1	0.112504
Q6ZP01	RNA-binding protein 44	RBM44	2	118	5.72	1	0.109066	1	0.112504
Q9H628	Ras-related and estrogen-regulated growth inhibitor-like protein	RERGL	1	23.8	9.51	1	0.109066	1	0.112504
Q9GZR2	RNA exonuclease 4	REXO4	1	46.6	9.77	0	0	1	0.112504
E9PH21	Ral-GDS-related protein	RGL4	1	47.8	8.15	0	0	1	0.112504
P08922	Proto-oncogene tyrosine-protein kinase ROS	ROS1	2	263.7	6.11	1	0.109066	1	0.112504
Q5VT52	Regulation of nuclear pre-mRNA domain-containing protein 2	RPRD2	1	155.9	7.42	0	0	1	0.112504
H7C215	Reticulon-4 receptor (Fragment)	RTN4R	1	59.5	8.43	0	0	1	0.112504
E5RK07	Store-operated calcium entry-associated regulatory factor	SARAF	1	4	4.5	0	0	1	0.112504
G5EA09	Syndecan binding protein (Syntenin), isoform CRA_a	SDCBP	1	34.8	8.51	0	0	1	0.112504
A0A087WTQ6	Protein sidekick-1	SDK1	1	241.9	6.49	0	0	1	0.112504
Q7Z333	Probable helicase senataxin	SETX	1	302.7	7.17	0	0	1	0.112504
Q2NKQ1	Small G protein sialing modulator 1	SGSM1	1	129.6	5.69	0	0	1	0.112504
Q8TF17	SH3 domain and tetratricopeptide repeat-containing protein 2	SH3TC2	1	144.7	6.37	0	0	1	0.112504
Q9BSK2	Solute carrier family 25 member 33	SLC25A33	1	35.4	9.6	0	0	1	0.112504
Q8TBE7	Solute carrier family 35 member G2	SLC35G2	1	46.4	7.34	0	0	1	0.112504
Q14683	Structural maintenance of chromosomes protein 1A	SMC1A	1	143.1	7.64	0	0	1	0.112504
Q99954	Submaxillary gland androgen-regulated protein 3A	SMR3A	1	14	9.57	0	0	1	0.112504
Q9NY99	Gamma-2-syntrophin	SNTG2	1	60.2	7.66	0	0	1	0.112504
O94964	Protein SOGA1	SOGA1	1	159.7	6.46	0	0	1	0.112504
Q6ZRS2	Helicase SRCAP	SRCAP	2	343.3	5.96	1	0.115328	1	0.112504
Q8NEF9	Serum response factor-binding protein 1	SRFBP1	1	48.6	9.58	0	0	1	0.112504
A0A0J9YW36	Stathmin-3 (Fragment)	STMN3	1	27.4	8.73	0	0	1	0.112504
Q6ZT07	TBC1 domain family member 9	TBC1D9	1	143.1	5.31	0	0	1	0.112504
Q9BTF0	THUMP domain-containing protein 2	THUMPD2	1	56.4	7.81	0	0	1	0.112504
Q8NDZ6	Transmembrane protein 161B	TMEM161B	1	55.4	8.37	0	0	1	0.112504
Q6GV28	Transmembrane protein 225	TMEM225	1	25.8	8.12	0	0	1	0.112504
Q6ZT21	Transmembrane protein with metallophosphoesterase domain	TMPPE	1	49.4	6.92	0	0	1	0.112504
Q96S44	EKC/KEOPS complex subunit TP53RK	TP53RK	1	28.1	9.54	0	0	1	0.112504
A0A075B6N1	T cell receptor beta variable 19	TRBV19	1	12.8	7.01	0	0	1	0.112504
Q9H2D6	TRIO and F-actin-binding protein	TRIOBP	1	261.2	8.48	0	0	1	0.112504
Q86WT1	Tetratricopeptide repeat protein 30A	TTC30A	1	76.1	5.2	0	0	1	0.112504
H0Y3V7	Tetratricopeptide repeat protein 7A (Fragment)	TTC7A	1	7.3	8.59	2	0.223463	1	0.112504
Q9BTX7	Alpha-tocopherol transfer protein-like	TTPAL	1	38.5	6.44	0	0	1	0.112504
A0A087X1Z1	Gamma-tubulin complex component	TUBGCP5	1	118.5	6.01	0	0	1	0.112504
Q96JG6	Syndetin	VPS50	1	111.1	6.2	0	0	1	0.112504
A0A494C120	Zinc finger matrin-type protein 3	ZMAT3	1	42.7	9.17	0	0	1	0.112504
P52737	Zinc finger protein 136	ZNF136	1	62.7	9.13	0	0	1	0.112504
F8W889	Zinc finger protein 181	ZNF181	1	70.5	8.66	0	0	1	0.112504
Q9H4Z2	Zinc finger protein 335	ZNF335	1	144.8	6.42	1	0.115216	1	0.112504
Q9C0G0	Zinc finger protein 407	ZNF407	1	247.2	6.49	0	0	1	0.112504
Q8TB69	Zinc finger protein 519	ZNF519	1	63	9.36	0	0	1	0.112504
Q8TD23	Zinc finger protein 675	ZNF675	1	66.3	8.87	0	0	1	0.112504
P0CB33	Putative zinc finger protein 735	ZNF735	1	47.5	9.11	0	0	1	0.112504
P60852	Zona pellucida sperm-binding protein 1	ZP1	1	70	7.08	0	0	1	0.112504
Q8NE71	ATP-binding cassette sub-family F member 1	ABCF1	1	95.9	6.8	3	0.333735	1	0.111765
Q9P2N4	A disintegrin and metalloproteinase with thrombospondin motifs 9	ADAMTS9	2	216.4	7.77	1	0.115216	1	0.111765
P08913	Alpha-2A adrenergic receptor	ADRA2A	1	50.6	9.69	0	0	1	0.111765
H0Y7R8	Afadin (Fragment)	AFDN	1	43.3	7.33	1	0.110273	1	0.111765
P43652	Afamin	AFM	1	69	5.9	0	0	1	0.111765
Q86TB3	Alpha-protein kinase 2	ALPK2	1	236.9	5.24	0	0	1	0.111765
Q4VCS5	Angiomotin	AMOT	1	118	7.64	0	0	1	0.111765
Q96NW4	Ankyrin repeat domain-containing protein 27	ANKRD27	1	116.9	6.87	0	0	1	0.111765
A0A3B3ISP1	Ankyrin repeat and SAM domain-containing protein 1A	ANKS1A	1	129.8	6.52	0	0	1	0.111765
Q86TL0	Cysteine protease ATG4D	ATG4D	2	52.9	8.62	1	0.108247	1	0.111765
P56381	ATP synthase subunit epsilon, mitochondrial	ATP5F1E	1	5.8	9.92	0	0	1	0.111765
P27449	V-type proton ATPase 16 kDa proteolipid subunit	ATP6V0C	1	15.7	8.44	1	0.108247	1	0.111765
Q9H503	Barrier-to-autointegration factor-like protein	BANF2	1	10.3	5.76	0	0	1	0.111765
Q9UIF9	Bromodomain adjacent to zinc finger domain protein 2A	BAZ2A	1	211.1	6.64	0	0	1	0.111765
Q8N143	B-cell CLL/lymphoma 6 member B protein	BCL6B	1	51.5	8.97	0	0	1	0.111765
Q5H9F3	BCL-6 corepressor-like protein 1	BCORL1	1	182.4	7.24	0	0	1	0.111765
Q76B58	BMP/retinoic acid-inducible neural-specific protein 3	BRINP3	1	88.4	7.81	0	0	1	0.111765
Q9H0C5	BTB/POZ domain-containing protein 1	BTBD1	1	52.7	6.1	0	0	1	0.111765
Q9Y6E2	Basic leucine zipper and W2 domain-containing protein 2	BZW2	1	48.1	6.68	0	0	1	0.111765
Q7Z4R8	UPF0669 protein C6orf120	C6orf120	1	20.8	4.84	0	0	1	0.111765
A0A087X1P3	Calcium-dependent secretion activator 2	CADPS2	3	148.2	6.05	5	0.559045	1	0.111765
Q9Y6Q1	Calpain-6	CAPN6	1	74.5	7.05	0	0	1	0.111765
Q9H257	Caspase recruitment domain-containing protein 9	CARD9	1	62.2	6.07	0	0	1	0.111765
Q86V15	Zinc finger protein castor homolog 1	CASZ1	3	189.9	7.03	4	0.789635	1	0.111765
P23435	Cerebellin-1	CBLN1	1	21.1	7.28	0	0	1	0.111765
D6RJF4	Carbonyl reductase family member 4	CBR4	1	6.1	9.99	0	0	1	0.111765
A0A140T8Y7	Coiled-coil and C2 domain-containing protein 2A	CC2D2A	1	187.3	6.79	0	0	1	0.111765
Q9HBT6	Cadherin-20	CDH20	1	88.9	4.7	1	0.110995	1	0.111765
Q9C0D2	Centrosomal protein of 295 kDa	CEP295	1	295	6	0	0	1	0.111765
Q9HBJ8	Collectrin	CLTRN	1	25.2	5.63	0	0	1	0.111765
Q10570	Cleavage and polyadenylation specificity factor subunit 1	CPSF1	2	160.8	6.4	1	0.109503	1	0.111765
Q9NZV1	Cysteine-rich motor neuron 1 protein	CRIM1	1	113.7	5.21	0	0	1	0.111765
P54107	Cysteine-rich secretory protein 1	CRISP1	1	28.5	5.91	0	0	1	0.111765
J3KPA1	Cysteine-rich secretory protein 3	CRISP3	1	31	7.61	0	0	1	0.111765
Q07325	C-X-C motif chemokine 9	CXCL9	1	14	10.37	0	0	1	0.111765
A0A0G2JR96	Cytoplasmic FMR1-interacting protein 1 (Fragment)	CYFIP1	1	100.2	6.44	0	0	1	0.111765
A0A3B3IU95	Cytochrome P450 2J2	CYP2J2	2	40.8	7.68	1	0.110995	1	0.111765
Q9UHG0	Doublecortin domain-containing protein 2	DCDC2	1	52.8	6.13	0	0	1	0.111765
Q9NQI0	Probable ATP-dependent RNA helicase DDX4	DDX4	1	79.3	5.87	0	0	1	0.111765
P59666	Neutrophil defensin 3	DEFA3	1	10.2	5.99	0	0	1	0.111765
M0R0V2	Deoxyhypusine synthase (Fragment)	DHPS	1	17.9	9.83	0	0	1	0.111765
A0A075B6F3	Dynein heavy chain 8, axonemal	DNAH8	2	538.3	6.13	1	0.217954	1	0.111765
Q9H1X3	DnaJ homolog subfamily C member 25	DNAJC25	1	42.4	9.13	0	0	1	0.111765
Q14126	Desmoglein-2	DSG2	1	122.2	5.24	0	0	1	0.111765
Q9NZJ0	Denticleless protein homolog	DTL	1	79.4	8.87	0	0	1	0.111765
Q13202	Dual specificity protein phosphatase 8	DUSP8	1	65.8	8.24	0	0	1	0.111765
O43324	Eukaryotic translation elongation factor 1 epsilon-1	EEF1E1	1	19.8	8.54	0	0	1	0.111765
Q5THR3	EF-hand calcium-binding domain-containing protein 6	EFCAB6	1	172.8	8.4	1	0.108247	1	0.111765
Q8NDI1	EH domain-binding protein 1	EHBP1	1	139.9	5.35	2	0.219972	1	0.111765
Q13347	Eukaryotic translation initiation factor 3 subunit I	EIF3I	1	36.5	5.64	0	0	1	0.111765
P32519	ETS-related transcription factor Elf-1	ELF1	1	67.5	5.21	0	0	1	0.111765
P84090	Enhancer of rudimentary homolog	ERH	2	12.3	5.92	3	0.333371	1	0.111765
A0A1B0GW35	Exocyst complex component 1-like	EXOC1L	1	20.2	6.76	0	0	1	0.111765
Q8WVX9	Fatty acyl-CoA reductase 1	FAR1	1	59.3	9.17	0	0	1	0.111765
C9J4S8	F-box only protein 24 (Fragment)	FBXO24	2	21.4	10.05	1	0.115328	1	0.111765
A9Z1Z3	Fer-1-like protein 4	FER1L4	1	200.9	6.24	1	0.115328	1	0.111765
Q5JSP0	FYVE, RhoGEF and PH domain-containing protein 3	FGD3	1	79.4	6.15	0	0	1	0.111765
P41439	Folate receptor gamma	FOLR3	1	27.9	7.66	0	0	1	0.111765
Q9BXM9	FSD1-like protein	FSD1L	1	59.5	6.2	1	0.115328	1	0.111765
A0A096LNJ1	Glutamine amidotransferase-like class 1 domain-containing protein 3B, mitochondrial (Fragment)	GATD3B	1	11.1	6.52	0	0	1	0.111765
Q96RP9	Elongation factor G, mitochondrial	GFM1	1	83.4	7.01	0	0	1	0.111765
Q9Y2X7	ARF GTPase-activating protein GIT1	GIT1	1	84.3	6.8	0	0	1	0.111765
P16278	Beta-galactosidase	GLB1	1	76	6.57	0	0	1	0.111765
Q9BYB4	Guanine nucleotide-binding protein subunit beta-like protein 1	GNB1L	1	35.6	7.97	0	0	1	0.111765
A4D2P6	Delphilin	GRID2IP	1	132.2	7.4	0	0	1	0.111765
E2RYF7	Protein PBMUCL2	HCG22	1	26.3	4.56	0	0	1	0.111765
A0A087X2H1	HECT-type E3 ubiquitin transferase	HECTD1	2	289.5	5.43	1	0.219006	1	0.111765
A0A087WSW0	Hairy and enhancer of split-related protein HELT	HELT	1	35.8	9.01	0	0	1	0.111765
Q86VS8	Protein Hook homolog 3	HOOK3	1	83.1	5.17	0	0	1	0.111765
Q8N7B1	HORMA domain-containing protein 2	HORMAD2	1	35.3	7.3	0	0	1	0.111765
Q7Z6Z7	E3 ubiquitin-protein ligase HUWE1	HUWE1	1	481.6	5.22	0	0	1	0.111765
Q8TDY8	Immunoglobulin superfamily DCC subclass member 4	IGDCC4	1	134.1	6.2	0	0	1	0.111765
Q8WX77	Insulin-like growth factor-binding protein-like 1	IGFBPL1	1	29	7.93	0	0	1	0.111765
Q13651	Interleukin-10 receptor subunit alpha	IL10RA	1	63	5.39	0	0	1	0.111765
P42701	Interleukin-12 receptor subunit beta-1	IL12RB1	1	73.1	5.44	0	0	1	0.111765
Q99665	Interleukin-12 receptor subunit beta-2	IL12RB2	1	97.1	7.75	0	0	1	0.111765
B8ZZ73	Interleukin-1 receptor type 1	IL1R1	1	51.2	6.67	0	0	1	0.111765
A0A1B0GW41	Inhibitor of growth protein 5	ING5	1	28.3	9.1	0	0	1	0.111765
Q8N201	Integrator complex subunit 1	INTS1	1	244.1	6.13	0	0	1	0.111765
Q9NVR2	Integrator complex subunit 10	INTS10	2	82.2	7.44	1	0.108247	1	0.111765
Q13572	Inositol-tetrakisphosphate 1-kinase	ITPK1	1	45.6	6.16	0	0	1	0.111765
Q9ULH0	Kinase D-interacting substrate of 220 kDa	KIDINS220	1	196.4	6.62	0	0	1	0.111765
O00629	Importin subunit alpha-3	KPNA4	1	57.9	4.96	0	0	1	0.111765
P24043	Laminin subunit alpha-2	LAMA2	1	343.7	6.4	0	0	1	0.111765
O95447	Lebercilin-like protein	LCA5L	1	76.5	9.48	0	0	1	0.111765
A0A0J9YXC7	LIM and senescent cell antigen-like-containing domain protein	LIMS4	2	45.7	7.88	1	0.109066	1	0.111765
J3QQQ0	Phospholipase A1	LIPG	1	43.1	8.7	0	0	1	0.111765
A0A1B0GTJ6	HCG1796489	LOC101059948	1	37.1	9.86	0	0	1	0.111765
Q8IZ02	Leucine-rich repeat-containing protein 34	LRRC34	1	51.2	6.79	0	0	1	0.111765
O60476	Mannosyl-oligosaccharide 1,2-alpha-mannosidase IB	MAN1A2	1	73	7.61	0	0	1	0.111765
Q96N66	Lysophospholipid acyltransferase 7	MBOAT7	1	52.7	8.97	0	0	1	0.111765
C9JZW5	Major facilitator superfamily domain-containing protein 1 (Fragment)	MFSD1	1	18.1	8.35	0	0	1	0.111765
H0Y5P4	Protein AF-10 (Fragment)	MLLT10	1	18.3	9.61	0	0	1	0.111765
A0A087X1B8	Malonyl-CoA decarboxylase, mitochondrial (Fragment)	MLYCD	1	19.3	8.68	0	0	1	0.111765
Q9NPA2	Matrix metalloproteinase-25	MMP25	1	62.5	8.56	0	0	1	0.111765
A0A087WVZ0	Mitochondrial pyruvate carrier	MPC1	1	12.4	9.77	0	0	1	0.111765
Q8N3R9	MAGUK p55 subfamily member 5	MPP5	1	77.2	6.14	0	0	1	0.111765
P25325	3-mercaptopyruvate sulfurtransferase	MPST	1	33.2	6.6	1	0.108977	1	0.111765
Q9UBK8	Methionine synthase reductase	MTRR	1	77.6	6.49	0	0	1	0.111765
Q8N699	Myc target protein 1	MYCT1	1	26.6	9.83	1	0.110995	1	0.111765
H7C243	Myosin regulatory light chain 2, atrial isoform (Fragment)	MYL7	1	18.5	6.02	0	0	1	0.111765
Q8NEV4	Myosin-IIIa	MYO3A	1	186.1	8.91	0	0	1	0.111765
Q9BXJ9	N-alpha-acetyltransferase 15, NatA auxiliary subunit	NAA15	1	101.2	7.42	0	0	1	0.111765
E5RJL4	Condensin-2 complex subunit H2	NCAPH2	1	4.4	4.81	0	0	1	0.111765
Q13423	NAD(P) transhydrogenase, mitochondrial	NNT	1	113.8	8.09	4	0.450319	1	0.111765
Q04721	Neurogenic locus notch homolog protein 2	NOTCH2	2	265.2	5.14	1	0.110995	1	0.111765
Q96CW9	Netrin-G2	NTNG2	1	59.8	6.55	0	0	1	0.111765
P11926	Ornithine decarboxylase	ODC1	1	51.1	5.26	0	0	1	0.111765
Q8NGC1	Olfactory receptor 11G2	OR11G2	1	38.8	9.31	0	0	1	0.111765
Q9UBD5	Origin recoition complex subunit 3	ORC3	2	82.2	7.61	1	0.115216	1	0.111765
Q15154	Pericentriolar material 1 protein	PCM1	1	228.4	5.02	0	0	1	0.111765
P78562	Phosphate-regulating neutral endopeptidase PHEX	PHEX	1	86.4	8.76	0	0	1	0.111765
A6PW57	Phosphatidylinositol 4-phosphate 5-kinase type-1 alpha	PIP5K1A	1	61.2	8.34	0	0	1	0.111765
O95397	Putative protein PLEKHA9	PLEKHA8P1	1	43.5	5.11	1	0.216494	1	0.111765
A0A5F9ZHW8	Pleckstrin homology domain-containing family G member 5	PLEKHG5	1	122.3	6.04	2	0.223219	1	0.111765
Q9NRQ2	Phospholipid scramblase 4	PLSCR4	1	37	5.82	0	0	1	0.111765
Q8N7R1	POM121-like protein 12	POM121L12	1	31.8	9.03	0	0	1	0.111765
M0QZC2	Serine/threonine-protein kinase D2 (Fragment)	PRKD2	1	10	4.5	0	0	1	0.111765
A6NEY8	Putative prolyl-tRNA synthetase associated domain-containing protein 1	PRORSD1P	1	18.6	6.25	0	0	1	0.111765
Q9H6K5	Proline-rich protein 36	PRR36	1	132.7	10.48	0	0	1	0.111765
P10586	Receptor-type tyrosine-protein phosphatase F	PTPRF	3	212.7	6.3	2	0.219775	1	0.111765
Q09MP3	RAD51-associated protein 2	RAD51AP2	1	133.8	7.34	0	0	1	0.111765
P49792	E3 SUMO-protein ligase RanBP2	RANBP2	1	358	6.2	0	0	1	0.111765
Q8IYW5	E3 ubiquitin-protein ligase RNF168	RNF168	1	65	7.96	0	0	1	0.111765
O43148	mRNA cap guanine-N7 methyltransferase	RNMT	1	54.8	6.61	0	0	1	0.111765
Q9NZJ4	Sacsin	SACS	1	520.8	7.05	0	0	1	0.111765
Q12770	Sterol regulatory element-binding protein cleavage-activating protein	SCAP	1	139.6	6.86	1	0.110273	1	0.111765
Q9UI33	Sodium channel protein type 11 subunit alpha	SCN11A	3	204.8	7.99	2	0.224305	1	0.111765
O43304	SEC14-like protein 5	SEC14L5	1	78.9	6.54	0	0	1	0.111765
B5MCN3	Putative SEC14-like protein 6	SEC14L6	1	45.3	7.06	2	0.332264	1	0.111765
Q96HI0	Sentrin-specific protease 5	SENP5	1	86.6	9.17	2	0.345759	1	0.111765
H7C1Q2	Histone-lysine N-methyltransferase SETD5 (Fragment)	SETD5	1	20.4	8.47	0	0	1	0.111765
Q7RTY0	Monocarboxylate transporter 13	SLC16A13	1	45	6.93	0	0	1	0.111765
Q9BYT1	Solute carrier family 17 member 9	SLC17A9	1	47.5	7.78	0	0	1	0.111765
Q4ZJI4	Sodium/hydrogen exchanger 9B1	SLC9B1	1	56	8.02	0	0	1	0.111765
Q9NY59	Sphingomyelin phosphodiesterase 3	SMPD3	1	71	5.78	0	0	1	0.111765
P12931	Proto-oncogene tyrosine-protein kinase Src	SRC	1	59.8	7.42	0	0	1	0.111765
P19623	Spermidine synthase	SRM	1	33.8	5.49	1	0.109066	1	0.111765
E7ETV6	SRSF protein kinase 3	SRPK3	1	69.2	7.23	2	0.339633	1	0.111765
Q8WVM7	Cohesin subunit SA-1	STAG1	2	144.3	5.59	2	0.224193	1	0.111765
Q8NE28	Serine/threonine kinase-like domain-containing protein STKLD1	STKLD1	2	75.6	5.27	1	0.110273	1	0.111765
O15400	Syntaxin-7	STX7	1	29.8	5.55	1	0.110995	1	0.111765
Q9HCD6	Protein TANC2	TANC2	1	219.5	8.07	0	0	1	0.111765
Q9HD45	Transmembrane 9 superfamily member 3	TM9SF3	1	67.8	7.21	0	0	1	0.111765
Q7Z403	Transmembrane channel-like protein 6	TMC6	2	90	8.66	1	0.112946	1	0.111765
H0YDG1	Serine/threonine-protein kinase TNNI3K (Fragment)	TNNI3K	1	12.8	8.5	0	0	1	0.111765
Q92973	Transportin-1	TNPO1	1	102.3	4.98	0	0	1	0.111765
Q6ZUI0	Tumor protein p63-regulated gene 1 protein	TPRG1	1	31.2	7.09	0	0	1	0.111765
P62995	Transformer-2 protein homolog beta	TRA2B	1	33.6	11.25	2	0.21852	1	0.111765
Q6ZTA4	Tripartite motif-containing protein 67	TRIM67	1	83.8	7.33	0	0	1	0.111765
Q9UI30	Multifunctional methyltransferase subunit TRM112-like protein	TRMT112	1	14.2	5.26	1	0.110273	1	0.111765
Q13507	Short transient receptor potential channel 3	TRPC3	2	95.9	6.65	1	0.218132	1	0.111765
Q86UF1	Tetraspanin-33	TSPAN33	1	31.5	7.17	0	0	1	0.111765
A0A0U1RQY9	Ubiquitin associated and SH3 domain containing, A, isoform CRA_c	UBASH3A	1	50.5	7.61	0	0	1	0.111765
Q14139	Ubiquitin conjugation factor E4 A	UBE4A	1	122.5	5.24	0	0	1	0.111765
Q14146	Unhealthy ribosome biogenesis protein 2 homolog	URB2	1	170.4	7.31	0	0	1	0.111765
Q86T82	Ubiquitin carboxyl-terminal hydrolase 37	USP37	1	110.1	6.2	0	0	1	0.111765
Q5W0Q7	SUMO-specific isopeptidase USPL1	USPL1	1	120.4	6.19	0	0	1	0.111765
P26640	Valine--tRNA ligase	VARS1	1	140.4	7.59	0	0	1	0.111765
P23381	Tryptophan--tRNA ligase, cytoplasmic	WARS1	2	53.1	6.23	1	0.112946	1	0.111765
Q5JSH3	WD repeat-containing protein 44	WDR44	1	101.3	5.45	0	0	1	0.111765
J3QQS0	WAS/WASL-interacting protein family member 2	WIPF2	1	8.6	8.32	0	0	1	0.111765
Q9H4A3	Serine/threonine-protein kinase WNK1	WNK1	1	250.6	6.34	0	0	1	0.111765
Q14191	Werner syndrome ATP-dependent helicase	WRN	2	162.4	6.34	1	0.108247	1	0.111765
Q96FA7	ZBED6 C-terminal-like protein	ZBED6CL	1	26.3	7.46	0	0	1	0.111765
Q8NAP3	Zinc finger and BTB domain-containing protein 38	ZBTB38	1	134.2	8.03	1	0.109066	1	0.111765
Q8WU90	Zinc finger CCCH domain-containing protein 15	ZC3H15	1	48.6	5.31	0	0	1	0.111765
H0YK21	AN1-type zinc finger protein 6 (Fragment)	ZFAND6	1	18.7	7.12	0	0	1	0.111765
Q3SY52	Zinc finger protein interacting with ribonucleoprotein K	ZIK1	1	54.8	8.79	0	0	1	0.111765
Q14590	Zinc finger protein 235	ZNF235	1	83.9	8.56	0	0	1	0.111765
Q6U7Q0	Zinc finger protein 322	ZNF322	2	46.9	8.65	1	0.110995	1	0.111765
Q96LW1	Zinc finger protein 354B	ZNF354B	1	70.5	9.5	0	0	1	0.111765
Q9H9D4	Zinc finger protein 408	ZNF408	1	78.4	7.24	0	0	1	0.111765
Q6ZTR6	Putative uncharacterized protein ZNF516-DT	ZNF516-DT	1	17.2	10.33	0	0	1	0.111765
Q7Z3V5	Zinc finger protein 571	ZNF571	1	70.7	8.35	0	0	1	0.111765
Q8N972	Zinc finger protein 709	ZNF709	1	74.6	8.95	0	0	1	0.111765
Q8N393	Zinc finger protein 786	ZNF786	1	89.8	9.13	0	0	1	0.111765
O94910	Adhesion G protein-coupled receptor L1	ADGRL1	1	162.6	6.6	0	0	1	0.111612
P30520	Adenylosuccinate synthetase isozyme 2	ADSS2	1	50.1	6.55	0	0	1	0.111612
J3KMX3	Alpha-fetoprotein	AFP	1	70.4	5.55	0	0	1	0.111612
Q9BYV1	Alanine--glyoxylate aminotransferase 2, mitochondrial	AGXT2	1	57.1	7.87	0	0	1	0.111612
O43865	S-adenosylhomocysteine hydrolase-like protein 1	AHCYL1	1	58.9	6.89	4	0.559331	1	0.111612
Q96BT7	Alkylated DNA repair protein alkB homolog 8	ALKBH8	1	75.2	7.99	0	0	1	0.111612
A0A087WVT3	Acyloxyacyl hydrolase	AOAH	1	77.9	8.75	0	0	1	0.111612
Q96PE2	Rho guanine nucleotide exchange factor 17	ARHGEF17	1	221.5	6.29	0	0	1	0.111612
A0A087WWQ5	Arrestin-C	ARR3	1	42.7	5.92	0	0	1	0.111612
Q9NR09	Baculoviral IAP repeat-containing protein 6	BIRC6	1	529.9	6.05	0	0	1	0.111612
Q99622	Protein C10	C12orf57	2	13.2	5.14	1	0.115328	1	0.111612
Q8NCU7	C2 calcium-dependent domain-containing protein 4A	C2CD4A	1	39.7	11.28	0	0	1	0.111612
Q96NF6	Putative uncharacterized protein C8orf49	C8orf49	2	25.5	9.55	1	0.115328	1	0.111612
Q96RR4	Calcium/calmodulin-dependent protein kinase kinase 2	CAMKK2	1	64.7	6.68	0	0	1	0.111612
A0A1B0GUF5	Chromosome 14 open reading frame 48, isoform CRA_b	CCDC197	1	31.9	8.21	2	0.340158	1	0.111612
Q9NPY3	Complement component C1q receptor	CD93	1	68.5	5.44	0	0	1	0.111612
O94986	Centrosomal protein of 152 kDa	CEP152	1	195.5	5.6	0	0	1	0.111612
H0Y2M6	Chloride channel 7, isoform CRA_c	CLCN7	1	97.2	8.27	1	0.109066	1	0.111612
Q96DZ5	CAP-Gly domain-containing linker protein 3	CLIP3	1	59.5	7.8	0	0	1	0.111612
Q9UHC6	Contactin-associated protein-like 2	CNTNAP2	2	148.1	6.58	1	0.115328	1	0.111612
Q99715	Collagen alpha-1(XII) chain	COL12A1	1	332.9	5.53	0	0	1	0.111612
F8W651	Coatomer subunit zeta	COPZ1	1	13.4	4.82	0	0	1	0.111612
P14384	Carboxypeptidase M	CPM	1	50.5	7.36	0	0	1	0.111612
Q9Y646	Carboxypeptidase Q	CPQ	1	51.9	6.18	0	0	1	0.111612
Q13363	C-terminal-binding protein 1	CTBP1	1	47.5	6.77	0	0	1	0.111612
Q9HB55	Cytochrome P450 3A43	CYP3A43	2	57.6	8.1	1	0.108247	1	0.111612
Q8NFT6	Protein DBF4 homolog B	DBF4B	1	67.2	8.34	0	0	1	0.111612
D6RFG8	Deoxycytidine kinase	DCK	1	36.7	5.43	0	0	1	0.111612
Q16832	Discoidin domain-containing receptor 2	DDR2	2	96.7	5.36	1	0.109066	1	0.111612
Q96LJ7	Dehydrogenase/reductase SDR family member 1	DHRS1	2	33.9	7.83	1	0.109503	1	0.111612
O95057	GTP-binding protein Di-Ras1	DIRAS1	2	22.3	8.72	1	0.230431	1	0.111612
Q9P2K9	Protein dispatched homolog 3	DISP3	1	153	7.55	0	0	1	0.111612
A0A6Q8PFW9	Myotonin-protein kinase	DMPK	1	14.9	9.31	0	0	1	0.111612
F5H269	DmX-like protein 1	DMXL1	1	340	6.3	0	0	1	0.111612
Q86Y56	Dynein assembly factor 5, axonemal	DNAAF5	3	93.5	6.42	2	0.224831	1	0.111612
A6NIW2	Dedicator of cytokinesis protein 11	DOCK11	1	237.9	7.78	1	0.110273	1	0.111612
A0A075B6E5	Protein enabled homolog (Fragment)	ENAH	1	24.9	7.87	0	0	1	0.111612
H7C5J8	Ectonucleoside triphosphate diphosphohydrolase 8 (Fragment)	ENTPD8	1	23.5	8.32	0	0	1	0.111612
Q5RHP9	Glutamate-rich protein 3	ERICH3	2	168.4	4.88	1	0.108247	1	0.111612
Q14264	Endogenous retrovirus group 3 member 1 Env polyprotein	ERV3-1	1	67.9	7.17	0	0	1	0.111612
P58658	Protein eva-1 homolog C	EVA1C	1	49.5	6.92	0	0	1	0.111612
Q9ULE4	Protein FAM184B	FAM184B	1	121	6.18	0	0	1	0.111612
Q8TCP9	Protein FAM200A	FAM200A	1	66.2	6.21	0	0	1	0.111612
C9J6U0	Protein FAM217A (Fragment)	FAM217A	1	3.6	7.18	0	0	1	0.111612
A0A494C0D8	Fibrillin-3	FBN3	3	304.3	5.06	3	0.336596	1	0.111612
Q86WN1	F-BAR and double SH3 domains protein 1	FCHSD1	1	76.9	5.34	0	0	1	0.111612
O94915	Protein furry homolog-like	FRYL	2	339.4	5.58	1	0.108247	1	0.111612
A0A1W2PR46	Glial fibrillary acidic protein	GFAP	1	57.3	6.01	0	0	1	0.111612
Q5T442	Gap junction gamma-2 protein	GJC2	1	47	7.61	0	0	1	0.111612
Q04760	Lactoylglutathione lyase	GLO1	3	20.8	5.31	3	0.442851	1	0.111612
A0A0U1RQE8	Putative glycine N-acyltransferase-like protein 1B	GLYATL1B	1	34.5	8.31	1	0.110995	1	0.111612
R4GNH1	Golgin subfamily A member 1 (Fragment)	GOLGA1	1	20	5.52	0	0	1	0.111612
Q99795	Cell surface A33 antigen	GPA33	1	35.6	4.93	1	0.110273	1	0.111612
P0CG08	Golgi pH regulator B	GPR89B	1	52.9	9.28	0	0	1	0.111612
A0A2R8YCL1	Growth factor receptor-bound protein 10	GRB10	1	70.9	7.83	0	0	1	0.111612
P41594	Metabotropic glutamate receptor 5	GRM5	3	132.4	7.78	3	0.440518	1	0.111612
Q9BX10	GTP-binding protein 2	GTPBP2	1	65.7	8.05	0	0	1	0.111612
Q5JXG1	GDNF-inducible zinc finger protein 1 (Fragment)	GZF1	1	5.4	5.66	0	0	1	0.111612
Q8TF76	Serine/threonine-protein kinase haspin	HASPIN	1	88.4	9.16	0	0	1	0.111612
Q5SSJ5	Heterochromatin protein 1-binding protein 3	HP1BP3	1	61.2	9.67	0	0	1	0.111612
P28845	Corticosteroid 11-beta-dehydrogenase isozyme 1	HSD11B1	1	32.4	8.56	0	0	1	0.111612
P86397	Hydroxyacyl-thioester dehydratase type 2, mitochondrial	HTD2	1	18.5	8.92	0	0	1	0.111612
Q02363	DNA-binding protein inhibitor ID-2	ID2	1	14.9	8.03	0	0	1	0.111612
P01579	Interferon gamma	IFNG	1	19.3	9.47	0	0	1	0.111612
Q9UG01	Intraflagellar transport protein 172 homolog	IFT172	1	197.5	6.13	0	0	1	0.111612
A0A0C4DH30	Probable non-functional immunoglobulin heavy variable 3-16	IGHV3-16	1	13.1	9.73	0	0	1	0.111612
Q96F46	Interleukin-17 receptor A	IL17RA	1	96.1	5.21	0	0	1	0.111612
Q9NVM9	Integrator complex subunit 13	INTS13	1	80.2	6.7	0	0	1	0.111612
Q9H3F6	BTB/POZ domain-containing adapter for CUL3-mediated RhoA degradation protein 3	KCTD10	2	35.4	6.34	1	0.230431	1	0.111612
Q7Z4S6	Kinesin-like protein KIF21A	KIF21A	1	187.1	6.42	0	0	1	0.111612
Q9UMN6	Histone-lysine N-methyltransferase 2B	KMT2B	2	293.3	8.22	1	0.112946	1	0.111612
Q9UN81	LINE-1 retrotransposable element ORF1 protein	L1RE1	1	40	9.51	0	0	1	0.111612
Q16787	Laminin subunit alpha-3	LAMA3	1	366.4	7.24	0	0	1	0.111612
P42702	Leukemia inhibitory factor receptor	LIFR	1	123.7	5.72	0	0	1	0.111612
O43300	Leucine-rich repeat transmembrane neuronal protein 2	LRRTM2	1	59	8	0	0	1	0.111612
Q8WXG6	MAP kinase-activating death domain protein	MADD	1	183.2	6.04	0	0	1	0.111612
Q96RQ3	Methylcrotonoyl-CoA carboxylase subunit alpha, mitochondrial	MCCC1	1	80.4	7.78	0	0	1	0.111612
Q9BUE0	Mediator of RNA polymerase II transcription subunit 18	MED18	1	23.6	6.54	0	0	1	0.111612
Q9NXC5	GATOR complex protein MIOS	MIOS	1	98.5	6.73	0	0	1	0.111612
A0A0A0MT08	MROH7-TTC4 readthrough (NMD candidate)	MROH7-TTC4	1	147	8	0	0	1	0.111612
P20585	DNA mismatch repair protein Msh3	MSH3	2	127.3	8.02	1	0.109503	1	0.111612
Q9Y3D2	Methionine-R-sulfoxide reductase B2, mitochondrial	MSRB2	1	19.5	8.63	0	0	1	0.111612
A0A0A0MQX1	Unconventional myosin-X	MYO10	2	238.4	6.14	1	0.109503	1	0.111612
O15394	Neural cell adhesion molecule 2	NCAM2	1	93	5.6	1	0.108247	1	0.111612
H7C5S1	NF-kappa-B inhibitor zeta (Fragment)	NFKBIZ	1	14.4	9.2	0	0	1	0.111612
F8VWX1	RNA-binding protein Nova-1 (Fragment)	NOVA1	1	18.6	9.74	0	0	1	0.111612
Q99567	Nuclear pore complex protein Nup88	NUP88	1	83.5	5.69	0	0	1	0.111612
H3BP72	Nuclear pore complex protein Nup93 (Fragment)	NUP93	1	2.1	4.28	0	0	1	0.111612
Q96DL1	NXPE family member 2	NXPE2	1	64.9	8.6	0	0	1	0.111612
Q9NV23	S-acyl fatty acid synthase thioesterase, medium chain	OLAH	2	29.9	6.23	1	0.109066	1	0.111612
O14841	5-oxoprolinase	OPLAH	1	137.4	6.58	0	0	1	0.111612
Q7L8S5	OTU domain-containing protein 6A	OTUD6A	1	33.3	6.74	0	0	1	0.111612
Q9UBL9	P2X purinoceptor 2	P2RX2	1	51.7	8.09	0	0	1	0.111612
Q8N7B6	PACRG-like protein	PACRGL	1	27.1	9.67	0	0	1	0.111612
Q9Y2J8	Protein-arginine deiminase type-2	PADI2	1	75.5	5.59	0	0	1	0.111612
Q9P286	Serine/threonine-protein kinase PAK 5	PAK5	1	80.7	8.09	1	0.110273	1	0.111612
Q9Y5H6	Protocadherin alpha-8	PCDHA8	2	103	5.29	1	0.109503	1	0.111612
Q08493	cAMP-specific 3',5'-cyclic phosphodiesterase 4C	PDE4C	1	79.9	5.2	0	0	1	0.111612
Q99471	Prefoldin subunit 5	PFDN5	1	17.3	6.33	0	0	1	0.111612
A6NDG6	Glycerol-3-phosphate phosphatase	PGP	1	34	6.14	0	0	1	0.111612
Q7Z5Q5	DNA polymerase nu	POLN	1	100.2	8.29	0	0	1	0.111612
Q6NUJ5	PWWP domain-containing protein 2B	PWWP2B	1	63.9	8.21	0	0	1	0.111612
Q5T160	Probable arginine--tRNA ligase, mitochondrial	RARS2	1	65.5	8.21	0	0	1	0.111612
P52756	RNA-binding protein 5	RBM5	1	92.1	6.28	0	0	1	0.111612
Q8IYK8	GTP-binding protein REM 2	REM2	1	37.1	8.19	0	0	1	0.111612
K7EMJ5	Protein rogdi homolog	ROGDI	1	12.6	5.16	0	0	1	0.111612
J3KSG7	NAD(+) hydrolase SARM1 (Fragment)	SARM1	1	28.2	5.92	0	0	1	0.111612
Q9P283	Semaphorin-5B	SEMA5B	1	125.8	7.65	0	0	1	0.111612
O75326	Semaphorin-7A	SEMA7A	1	74.8	7.64	0	0	1	0.111612
P36952	Serpin B5	SERPINB5	1	42.1	6.05	0	0	1	0.111612
O75368	SH3 domain-binding glutamic acid-rich-like protein	SH3BGRL	1	12.8	5.25	0	0	1	0.111612
Q96FS4	Sial-induced proliferation-associated protein 1	SIPA1	1	112.1	6.6	0	0	1	0.111612
Q0GE19	Sodium/bile acid cotransporter 7	SLC10A7	1	37.4	9.66	0	0	1	0.111612
A8MXB7	Sorting nexin-24	SNX24	1	23.7	7.28	1	0.112946	1	0.111612
Q5VVP1	Spermatogenesis-associated protein 31A6	SPATA31A6	1	147.7	8.7	0	0	1	0.111612
A0A0C4DFS6	Protein sprouty homolog 4	SPRY4	1	34.9	7.87	0	0	1	0.111612
P50225	Sulfotransferase 1A1	SULT1A1	1	34.1	6.62	0	0	1	0.111612
P59533	Taste receptor type 2 member 38	TAS2R38	1	37.9	9.42	0	0	1	0.111612
J3KSJ9	Telomeric repeat-binding factor 2 (Fragment)	TERF2	1	11.5	7.99	0	0	1	0.111612
A0A0J9YY54	Testis-expressed protein 13D	TEX13D	1	78.8	7.53	0	0	1	0.111612
P02787	Serotransferrin	TF	1	77	7.12	0	0	1	0.111612
Q92754	Transcription factor AP-2 gamma	TFAP2C	1	49.1	7.83	0	0	1	0.111612
P07996	Thrombospondin-1	THBS1	1	129.3	4.94	1	0.115328	1	0.111612
Q13009	T-lymphoma invasion and metastasis-inducing protein 1	TIAM1	1	177.4	6.61	0	0	1	0.111612
Q6UXF1	Transmembrane protein 108	TMEM108	1	59.9	9.55	0	0	1	0.111612
Q6QAJ8	Transmembrane protein 220	TMEM220	1	17.7	7.43	0	0	1	0.111612
E9PNU5	Transmembrane protein 234	TMEM234	1	6.8	7.99	0	0	1	0.111612
F8WE47	Transmembrane protein 44	TMEM44	1	16.8	10.13	0	0	1	0.111612
Q5JR82	Tropomodulin-4 (Fragment)	TMOD4	1	16.4	4.39	0	0	1	0.111612
Q86WS5	Transmembrane protease serine 12	TMPRSS12	2	38.6	8.62	1	0.110995	1	0.111612
O94826	Mitochondrial import receptor subunit TOM70	TOMM70	2	67.4	7.12	2	0.220062	1	0.111612
H3BQQ8	Trafficking protein particle complex subunit 2-like protein	TRAPPC2L	1	14.8	10.4	0	0	1	0.111612
E5RGB3	Tripartite motif-containing protein 35	TRIM35	1	30.6	6.38	0	0	1	0.111612
Q9BYV6	Tripartite motif-containing protein 55	TRIM55	1	60.4	4.77	0	0	1	0.111612
Q9NUP7	tRNA:m(4)X modification enzyme TRM13 homolog	TRMT13	1	54.2	8.09	0	0	1	0.111612
Q6ZT98	Tubulin polyglutamylase TTLL7	TTLL7	1	102.9	9.29	0	0	1	0.111612
Q5THJ4	Vacuolar protein sorting-associated protein 13D	VPS13D	2	491.6	6.58	1	0.110995	1	0.111612
Q8NEZ2	Vacuolar protein sorting-associated protein 37A	VPS37A	2	44.3	5.57	1	0.108977	1	0.111612
P04004	Vitronectin	VTN	1	54.3	5.8	0	0	1	0.111612
P61964	WD repeat-containing protein 5	WDR5	1	36.6	8.27	0	0	1	0.111612
Q9UFB7	Zinc finger and BTB domain-containing protein 47	ZBTB47	1	82.7	5.76	0	0	1	0.111612
H7C1U6	Palmitoyltransferase ZDHHC3 (Fragment)	ZDHHC3	1	6.6	6.89	0	0	1	0.111612
A0A1B0GV02	Zinc finger E-box-binding homeobox 2	ZEB2	1	139.1	6.32	0	0	1	0.111612
A6NHB5	Zinc finger MYM-type protein 3	ZMYM3	1	152.5	6.35	0	0	1	0.111612
Q5BKZ1	DBIRD complex subunit ZNF326	ZNF326	2	65.6	5.15	2	0.223942	1	0.111612
C9K0H2	Zinc finger protein 528 (Fragment)	ZNF528	1	9.3	4.54	0	0	1	0.111612
Q8TC21	Zinc finger protein 596	ZNF596	1	58.5	8.92	0	0	1	0.111612
Q8N883	Zinc finger protein 614	ZNF614	1	67.2	9.04	0	0	1	0.111612
Q6AZW8	Zinc finger protein 660	ZNF660	1	38.2	9.32	0	0	1	0.111612
A0A2R8Y4V0	ATP-binding cassette sub-family C member 8	ABCC8	1	179.1	7.68	0	0	1	0.11135
Q08AH1	Acyl-coenzyme A synthetase ACSM1, mitochondrial	ACSM1	1	65.2	8.28	0	0	1	0.11135
Q76LX8	A disintegrin and metalloproteinase with thrombospondin motifs 13	ADAMTS13	1	153.5	7.17	0	0	1	0.11135
O60242	Adhesion G protein-coupled receptor B3	ADGRB3	1	171.4	7.06	0	0	1	0.11135
A0A6I8PRJ0	Adhesion G protein-coupled receptor L2	ADGRL2	1	164.5	6.14	0	0	1	0.11135
O00468	Agrin	AGRN	1	217.2	6.39	1	0.109503	1	0.11135
P54819	Adenylate kinase 2, mitochondrial	AK2	2	26.5	7.81	4	0.444057	1	0.11135
O14727	Apoptotic protease-activating factor 1	APAF1	1	141.7	6.4	0	0	1	0.11135
Q9P2F6	Rho GTPase-activating protein 20	ARHGAP20	1	132.5	7.99	0	0	1	0.11135
Q13017	Rho GTPase-activating protein 5	ARHGAP5	1	172.4	6.62	0	0	1	0.11135
O94823	Phospholipid-transporting ATPase VB	ATP10B	1	165.3	6.89	1	0.108977	1	0.11135
A0A2R8Y635	Cation-transporting ATPase	ATP13A3	1	141.6	6.7	0	0	1	0.11135
O75882	Attractin	ATRN	2	158.4	7.31	1	0.108977	1	0.11135
Q9BYV9	Transcription regulator protein BACH2	BACH2	2	92.5	5.1	1	0.112946	1	0.11135
Q13873	Bone morphogenetic protein receptor type-2	BMPR2	1	115.1	6.2	0	0	1	0.11135
Q96IK1	Biorientation of chromosomes in cell division protein 1	BOD1	1	19.2	6.33	0	0	1	0.11135
C9J302	Uncharacterized protein C4orf51	C4orf51	1	23	8.28	0	0	1	0.11135
F8W9H2	Cation channel sperm-associated protein 2	CATSPER2	1	62.4	7.06	0	0	1	0.11135
Q8NDH2	Coiled-coil domain-containing protein 168	CCDC168	1	277.8	9.31	0	0	1	0.11135
P24385	G1/S-specific cyclin-D1	CCND1	1	33.7	5.02	0	0	1	0.11135
P30203	T-cell differentiation antigen CD6	CD6	2	71.8	4.92	2	0.334221	1	0.11135
P14209	CD99 antigen	CD99	1	18.8	4.75	0	0	1	0.11135
Q9HCU4	Cadherin EGF LAG seven-pass G-type receptor 2	CELSR2	1	317.3	5.31	1	0.108247	1	0.11135
Q6IPU0	Centromere protein P	CENPP	1	33.1	6.27	0	0	1	0.11135
Q49MI3	Ceramide kinase-like protein	CERKL	1	62.6	8.27	0	0	1	0.11135
Q9HA82	Ceramide synthase 4	CERS4	1	46.4	9.07	0	0	1	0.11135
A6NKQ9	Choriogonadotropin subunit beta variant 1	CGB1	1	20.5	8.62	0	0	1	0.11135
Q5QGZ9	C-type lectin domain family 12 member A	CLEC12A	1	30.7	8.6	0	0	1	0.11135
Q6ZS10	C-type lectin domain family 17, member A	CLEC17A	1	42.9	4.7	0	0	1	0.11135
Q8N0X4	Citramalyl-CoA lyase, mitochondrial	CLYBL	1	37.3	8.73	0	0	1	0.11135
Q8N1G2	Cap-specific mRNA (nucleoside-2'-O-)-methyltransferase 1	CMTR1	1	95.3	7.05	0	0	1	0.11135
Q6PJW8	Consortin	CNST	1	79.5	4.53	0	0	1	0.11135
P08572	Collagen alpha-2(IV) chain	COL4A2	2	167.4	8.66	1	0.110273	1	0.11135
Q16526	Cryptochrome-1	CRY1	1	66.4	8	0	0	1	0.11135
P53673	Beta-crystallin A4	CRYBA4	1	22.4	6.25	0	0	1	0.11135
Q8WUE5	Cancer/testis antigen 55	CT55	1	29	5.48	0	0	1	0.11135
O60716	Catenin delta-1	CTNND1	1	108.1	6.23	0	0	1	0.11135
Q13620	Cullin-4B	CUL4B	2	103.9	7.37	1	0.220545	1	0.11135
O95715	C-X-C motif chemokine 14	CXCL14	1	13.1	10.08	0	0	1	0.11135
Q9NYF0	Dapper homolog 1	DACT1	1	90.1	8.69	0	0	1	0.11135
Q9Y2L1	Exosome complex exonuclease RRP44	DIS3	1	108.9	7.14	0	0	1	0.11135
Q15398	Disks large-associated protein 5	DLGAP5	1	95.1	9	0	0	1	0.11135
Q0VDD8	Dynein heavy chain 14, axonemal	DNAH14	4	399.6	6.93	3	0.33961	1	0.11135
A0A087WWV9	Dynein intermediate chain 1, axonemal	DNAI1	1	79.7	6.87	0	0	1	0.11135
Q9NX36	DnaJ homolog subfamily C member 28	DNAJC28	1	45.8	9.55	0	0	1	0.11135
Q5T8R8	Uncharacterized protein DOCK8-AS1	DOCK8-AS1	1	31.2	11.77	0	0	1	0.11135
Q8TEK3	Histone-lysine N-methyltransferase, H3 lysine-79 specific	DOT1L	1	164.8	9.19	0	0	1	0.11135
E7EWB4	Dihydropyrimidinase-related protein 5 (Fragment)	DPYSL5	2	20.8	6.42	1	0.115216	1	0.11135
O60469	Down syndrome cell adhesion molecule	DSCAM	1	222.1	7.68	0	0	1	0.11135
P15924	Desmoplakin	DSP	1	331.6	6.81	2	0.341109	1	0.11135
Q14209	Transcription factor E2F2	E2F2	1	47.5	4.87	0	0	1	0.11135
H0Y3W9	Transcription factor COE3	EBF3	1	68.5	8.37	0	0	1	0.11135
E9PLM8	ELMO domain-containing protein 1	ELMOD1	1	38.2	8.28	1	0.108247	1	0.11135
Q5T890	DNA excision repair protein ERCC-6-like 2	ERCC6L2	1	177	8.6	0	0	1	0.11135
P61568	Putative endogenous retrovirus group K member 11-1 Env polyprotein	ERVK11-1	1	21.4	6.77	0	0	1	0.11135
P0CG43	Putative protein FAM157C	FAM157C	1	43.4	11.19	0	0	1	0.11135
D6RAX9	Protein FAM193B (Fragment)	FAM193B	1	8.2	6.74	1	0.225893	1	0.11135
Q7Z4H9	Protein FAM220A	FAM220A	1	28	8.56	0	0	1	0.11135
Q9UBU6	Protein FAM8A1	FAM8A1	1	44.1	7.21	0	0	1	0.11135
Q5MNV8	F-box only protein 47	FBXO47	1	51.9	8.35	0	0	1	0.11135
Q9Y2H6	Fibronectin type-III domain-containing protein 3A	FNDC3A	2	131.8	6.71	2	0.217224	1	0.11135
P39086	Glutamate receptor ionotropic, kainate 1	GRIK1	2	103.9	7.08	1	0.108977	1	0.11135
Q4V328	GRIP1-associated protein 1	GRIPAP1	1	95.9	5.11	0	0	1	0.11135
Q9UII4	E3 ISG15--protein ligase HERC5	HERC5	1	116.8	7.65	0	0	1	0.11135
O75031	Heat shock factor 2-binding protein	HSF2BP	1	37.6	5.53	0	0	1	0.11135
Q8IU57	Interferon lambda receptor 1	IFNLR1	1	57.6	4.96	0	0	1	0.11135
Q6WRI0	Immunoglobulin superfamily member 10	IGSF10	1	290.7	9.13	0	0	1	0.11135
B7ZKJ8	ITIH4 protein	ITIH4	1	103.8	6.89	0	0	1	0.11135
A0A087WUB1	Protein ITPRID1	ITPRID1	3	116.4	5.31	4	0.546352	1	0.11135
Q9P055	JNK1/MAPK8-associated membrane protein	JKAMP	1	35.2	7.75	0	0	1	0.11135
I3L2A7	Protein moonraker (Fragment)	KIAA0753	1	7.9	8.53	0	0	1	0.11135
Q5JYT7	Uncharacterized protein KIAA1755	KIAA1755	2	130.8	6.37	1	0.108977	1	0.11135
O60333	Kinesin-like protein KIF1B	KIF1B	1	204.3	5.6	1	0.109503	1	0.11135
A0A0C4ZLQ8	KIR3DL1	KIR3DL1	1	49	8.68	0	0	1	0.11135
A0A087WZE3	Putative killer cell immunoglobulin-like receptor-like protein KIR3DX1	KIR3DX1	1	40.6	9.31	0	0	1	0.11135
Q9P2J3	Kelch-like protein 9	KLHL9	1	69.4	6.35	0	0	1	0.11135
Q9UKQ9	Kallikrein-9	KLK9	1	27.5	7.39	0	0	1	0.11135
E9PK64	Layilin (Fragment)	LAYN	1	12.4	4.88	0	0	1	0.11135
A0A1B0GTK2	Protein lin-28 homolog B (Fragment)	LIN28B	1	23	9.29	0	0	1	0.11135
Q5VXI9	Lipase member N	LIPN	1	45.5	6.84	3	0.336596	1	0.11135
P22079	Lactoperoxidase	LPO	2	80.2	8.62	1	0.112946	1	0.11135
A0A2R8Y4H4	Leucine-rich repeat-containing protein 9	LRRC9	1	171.4	8.12	0	0	1	0.11135
B8ZZ84	Leucine-rich repeat transmembrane neuronal protein 4	LRRTM4	1	67.3	8.95	0	0	1	0.11135
Q16584	Mitogen-activated protein kinase kinase kinase 11	MAP3K11	1	92.6	8.12	0	0	1	0.11135
Q9NU22	Midasin	MDN1	2	632.4	5.68	1	0.112946	1	0.11135
P48163	NADP-dependent malic enzyme	ME1	3	64.1	6.13	4	0.559907	1	0.11135
P0C7V9	Putative methyltransferase-like protein 15P1	METTL15P1	1	26.7	5.96	0	0	1	0.11135
H0YIW7	Methyltransferase-like protein 25 (Fragment)	METTL25	1	21.2	8.41	0	0	1	0.11135
Q9UJV3	Probable E3 ubiquitin-protein ligase MID2	MID2	1	83.2	7.39	0	0	1	0.11135
Q8NBR6	Ubiquitin carboxyl-terminal hydrolase MINDY-2	MINDY2	1	67.1	4.51	0	0	1	0.11135
Q86UE4	Protein LYRIC	MTDH	3	63.8	9.32	1	0.218132	1	0.11135
J3KSP9	NAD kinase (Fragment)	NADK	1	4.9	9.5	1	0.109503	1	0.11135
A0A087WVM6	Neuroblastoma breakpoint family member 4	NBPF4	1	75.1	4.94	0	0	1	0.11135
Q6ZVX7	F-box only protein 50	NCCRP1	1	30.8	6.62	0	0	1	0.11135
Q9Y618	Nuclear receptor corepressor 2	NCOR2	1	273.5	7.59	0	0	1	0.11135
Q13469	Nuclear factor of activated T-cells, cytoplasmic 2	NFATC2	2	100.1	7.28	1	0.112946	1	0.11135
Q9BZQ8	Protein Niban 1	NIBAN1	1	103.1	4.78	0	0	1	0.11135
E9PR43	NADPH oxidase 4	NOX4	1	45.4	8.32	0	0	1	0.11135
P55786	Puromycin-sensitive aminopeptidase	NPEPPS	1	103.2	5.72	0	0	1	0.11135
Q68CJ6	Nuclear GTPase SLIP-GC	NUGGC	1	91.1	8.63	0	0	1	0.11135
Q8NGE0	Olfactory receptor 10AD1	OR10AD1	1	35.7	8.13	0	0	1	0.11135
Q5JRS4	Olfactory receptor 10J3	OR10J3	1	36.5	8.29	0	0	1	0.11135
P0C7T3	Olfactory receptor 56A5	OR56A5	1	35.3	8.72	0	0	1	0.11135
Q8NGI9	Olfactory receptor 5A2	OR5A2	1	36	8.16	1	0.115328	1	0.11135
Q9Y5N6	Origin recoition complex subunit 6	ORC6	1	28.1	8.66	1	0.115216	1	0.11135
Q9NRC9	Otoraplin	OTOR	1	14.3	4.94	0	0	1	0.11135
Q9Y5I2	Protocadherin alpha-10	PCDHA10	1	102.8	5.17	0	0	1	0.11135
O00408	cGMP-dependent 3',5'-cyclic phosphodiesterase	PDE2A	2	105.6	5.41	1	0.110995	1	0.11135
Q13370	cGMP-inhibited 3',5'-cyclic phosphodiesterase B	PDE3B	1	124.3	5.91	0	0	1	0.11135
P08559	Pyruvate dehydrogenase E1 component subunit alpha, somatic form, mitochondrial	PDHA1	1	43.3	8.06	2	0.219972	1	0.11135
A0A3B3ITK7	Phosphoglucomutase-1	PGM1	1	63.9	6.76	0	0	1	0.11135
Q8N3E9	1-phosphatidylinositol 4,5-bisphosphate phosphodiesterase delta-3	PLCD3	1	89.2	6.98	0	0	1	0.11135
A0A1B0GW72	Pleckstrin homology domain-containing family G member 4B	PLEKHG4B	1	178.3	6.9	0	0	1	0.11135
Q9ULL4	Plexin-B3	PLXNB3	1	206.7	6.4	0	0	1	0.11135
Q6PFW1	Inositol hexakisphosphate and diphosphoinositol-pentakisphosphate kinase 1	PPIP5K1	1	159.4	5.4	0	0	1	0.11135
Q9NVM4	Protein arginine N-methyltransferase 7	PRMT7	1	78.4	5.57	0	0	1	0.11135
Q8WUY3	Protein prune homolog 2	PRUNE2	2	340.4	4.45	1	0.225893	1	0.11135
O00232	26S proteasome non-ATPase regulatory subunit 12	PSMD12	1	52.9	7.65	0	0	1	0.11135
Q01201	Transcription factor RelB	RELB	1	62.1	6.24	0	0	1	0.11135
Q9UBZ9	DNA repair protein REV1	REV1	2	138.2	8.51	1	0.230656	1	0.11135
F8WEV8	Roundabout homolog 1	ROBO1	1	4.7	10.58	0	0	1	0.11135
Q68CZ1	Protein fantom	RPGRIP1L	1	151.1	5.35	0	0	1	0.11135
Q9UHP6	Radial spoke head 14 homolog	RSPH14	1	38.6	6.9	0	0	1	0.11135
Q15404	Ras suppressor protein 1	RSU1	1	31.5	8.65	0	0	1	0.11135
Q96T51	RUN and FYVE domain-containing protein 1	RUFY1	1	79.8	5.74	0	0	1	0.11135
H0YD93	RUN and FYVE domain-containing protein 2 (Fragment)	RUFY2	1	71.4	5.99	0	0	1	0.11135
Q86UD0	Suppressor APC domain-containing protein 2	SAPCD2	1	42.6	8.82	0	0	1	0.11135
A0A087WVA1	Selenoprotein T	SELENOT	1	22.3	8.78	0	0	1	0.11135
A0A024R6I7	Alpha-1-antitrypsin	SERPINA1	1	46.7	5.59	1	0.115328	1	0.11135
[truncated: 2,173 more rows]
