# Supplementary material for: Interaction of SARS-CoV-2 Nucleocapsid Protein and Human RNA Helicases DDX1 and DDX3X Modulates Their Activities on Double-Stranded RNA
Source: Int J Mol Sci. 2023 Mar 17;24(6):5784. doi: 10.3390/ijms24065784 (PMC10058294; doi:10.3390/ijms24065784)
Supplement: Supplementary file 1 [file ijms-24-05784-s001.zip › Suppl_Table S2_R1.xlsx]

## Sheet: Suppl Table 2
Table S2. Complete list of proteins extracted by LDA Analysis and MAProMa software. For each protein are reported: Uniprot Accession, Description, Gene name, MW, pI, Frequency, aPSM, DAve and DCI, F ratio and Prob>F and N-interacting protein also identified in Calu 3 cells by Zheng X. et al. ( Pathogens, 2021, 10, 1155) with highlighted in green high confidence ones. For further details regarding…
Uniprot Accession	Description	Gene Name	Unique Peptides	MW [kDa]	calc. pI	A549 empty vector		A549 SARS-CoV-2 Np		MAProMa		LDA		N-interacting protein identified in Calu 3 cells by Zheng X. et al. Pathogens, 2021, 10, 1155.
						freq	aPSMs	freq	aPSMs	DAve	DCI	F Ratio	Prob>F
Q9HDC9	Adipocyte plasma membrane-associated protein	APMAP	4	46.5	6.16	0	0	6	2.21566	-2	-2.45458	10.5379	0.00506114	X
P98179	RNA-binding protein 3	RBM3	1	17.2	8.91	0	0	4	1.44953	-2	-1.05056	4.98968	0.0401249	X
E5RIM7	Copper transport protein ATOX1	ATOX1	1	7.9	7.24	0	0	5	1.22984	-2	-0.756255	6.83646	0.0187729
P39656	Dolichyl-diphosphooligosaccharide--protein glycosyltransferase 48 kDa subunit	DDOST	1	50.8	6.55	0	0	4	1.22241	-2	-0.747139	4.56794	0.0483614
E7EPK1	Septin-7	SEPTIN7	1	50.7	8.63	0	0	7	1.10797	-2	-0.613798	18.1468	0.000598681
B7ZM99	Formyltetrahydrofolate synthetase	MTHFD1L	2	105.8	8.06	0	0	4	0.998461	-2	-0.498462	4.51291	0.0495748
P04150	Glucocorticoid receptor	NR3C1	1	85.6	6.38	0	0	4	0.667062	-2	-0.222486	5.29563	0.0351609
Q6N022	Teneurin-4	TENM4	1	307.8	6.55	0	0	5	0.553233	-2	-0.153033	9.99797	0.00604168
P28827	Receptor-type tyrosine-protein phosphatase mu	PTPRM	2	163.6	6.65	0	0	4	0.445351	-2	-0.0991685	6.39874	0.0223048
Q6NUP7	Serine/threonine-protein phosphatase 4 regulatory subunit 4	PPP4R4	1	99.4	7.8	0	0	4	0.442622	-2	-0.0979572	6.3983	0.0223087
P21980	Protein-glutamine gamma-glutamyltransferase 2	TGM2	8	77.3	5.22	1	0.110273	5	2.7613	-1.84639	-3.80631	5.7272	0.0293157	X
Q56VL3	OCIA domain-containing protein 2	OCIAD2	2	16.9	9.03	1	0.115216	4	1.56752	-1.72612	-1.22192	4.79604	0.043686
Q9NZM1	Myoferlin	MYOF	7	234.6	6.18	3	0.332196	9	4.44959	-1.72212	-9.84424	11.8607	0.00333598	X
A0A6Q8PHA2	Inverted formin-2	INF2	1	139	5.57	1	0.112946	7	1.22125	-1.66138	-0.739347	7.01311	0.0175325
O75083	WD repeat-containing protein 1	WDR1	6	66.2	6.65	2	0.338903	8	3.01111	-1.59534	-4.47595	20.7925	0.00032125	X
P25788	Proteasome subunit alpha type-3	PSMA3	2	28.4	5.33	1	0.108247	5	0.77689	-1.51082	-0.29592	5.01175	0.0397407	X
A0A075B6G3	Dystrophin	DMD	3	426.5	5.9	1	0.109503	5	0.774739	-1.50465	-0.294115	5.03225	0.0393877
Q8IVF2	Protein AHNAK2	AHNAK2	7	616.2	5.36	4	0.883012	7	5.68578	-1.4623	-15.7742	12.3593	0.00286762	X
Q8N831	Testis-specific Y-encoded-like protein 6	TSPYL6	1	45.8	5.68	1	0.110273	5	0.556675	-1.33864	-0.148863	4.61758	0.0472962
O94925	Glutaminase kidney isoform, mitochondrial	GLS	4	73.4	7.77	3	0.981675	8	4.01161	-1.2136	-7.56466	6.28352	0.0233574
Q9ULV4	Coronin-1C	CORO1C	3	53.2	7.08	3	0.440034	8	1.77823	-1.20652	-1.48423	8.15491	0.0114456	X
Q15019	Septin-2	SEPTIN2	4	41.5	6.6	4	0.441985	8	1.33676	-1.00608	-0.795791	9.12717	0.00811385	X
F5H2F4	C-1-tetrahydrofolate synthase, cytoplasmic	MTHFD1	13	104.6	7.59	8	2.98984	8	8.57661	-0.966031	-32.3095			X
P35221	Catenin alpha-1	CTNNA1	2	100	6.29	5	0.670331	7	1.88798	-0.951914	-1.55755	5.1656	0.0371784	X
A0A087WUZ3	Spectrin beta chain	SPTBN1	13	274.7	5.57	7	3.02906	8	8.2085	-0.921808	-29.1021	6.08412	0.0253168	X
Q15125	3-beta-hydroxysteroid-Delta(8),Delta(7)-isomerase	EBP	1	26.3	7.9	4	0.992302	9	2.67322	-0.91715	-3.08072	10.1003	0.00584044	X
Q15942	Zyxin	ZYX	3	61.2	6.67	6	0.888985	9	2.32461	-0.89347	-2.30676	4.56423	0.0484419	X
P17655	Calpain-2 catalytic subunit	CAPN2	6	79.9	4.98	6	1.8838	8	4.88735	-0.887162	-10.1688			X
P46821	Microtubule-associated protein 1B	MAP1B	3	270.5	4.81	9	1.33381	9	3.34437	-0.859549	-4.70289	5.48082	0.0325018	X
Q04941	Proteolipid protein 2	PLP2	1	16.7	7.24	3	0.666518	8	1.66938	-0.858654	-1.1713	6.02406	0.0259435
P11216	Glycogen phosphorylase, brain form	PYGB	9	96.6	6.86	6	2.137	7	5.3488	-0.858104	-12.0214			X
P22314	Ubiquitin-like modifier-activating enzyme 1	UBA1	14	117.8	5.76	4	4.78734	8	11.269	-0.807363	-52.0356			X
Q6ZN40	Tropomyosin 1 (Alpha), isoform CRA_f	TPM1	1	37.4	4.72	9	10.9831	9	24.9764	-0.778282	-251.596	28.1227	7.13988e-05
Q09666	Neuroblast differentiation-associated protein AHNAK	AHNAK	33	628.7	6.15	9	23.6304	9	51.945	-0.749306	-1069.94	15.0032	0.0013472	X
Q06323	Proteasome activator complex subunit 1	PSME1	7	28.7	6.02	9	2.89768	7	6.36648	-0.748864	-16.0678	5.21927	0.0363298	X
Q71DI3	Histone H3.2	H3C15	1	15.4	11.27	8	4.22689	9	9.06469	-0.727949	-32.151
Q5TCU3	Tropomyosin beta chain	TPM2	3	32.8	4.68	9	5.5437	9	11.8654	-0.726254	-55.0279	13.5695	0.00201049
Q92499	ATP-dependent RNA helicase DDX1	DDX1	3	82.4	7.23	9	2.22382	9	4.66853	-0.709398	-8.42489	6.14685	0.0246807	X
P18206	Vinculin	VCL	17	123.7	5.66	9	10.0999	9	21.1859	-0.708694	-173.417	25.3362	0.000122323	X
P09382	Galectin-1	LGALS1	6	14.7	5.5	9	6.97712	9	14.4637	-0.698347	-80.2591	21.2759	0.000288205	X
P16070	CD44 antigen	CD44	5	81.5	5.33	9	2.98892	9	6.01006	-0.67144	-13.5936	11.6486	0.00356111	X
O75390	Citrate synthase, mitochondrial	CS	1	51.7	8.32	7	2.89966	9	5.7762	-0.663114	-12.4782	11.541	0.0036818	X
P35580	Myosin-10	MYH10	3	228.9	5.54	9	9.52401	9	18.3383	-0.632705	-122.794	19.4327	0.000439639	X
P84243	Histone H3.3	H3-3A	1	15.3	11.27	8	4.70852	9	8.5365	-0.578027	-25.3509
Q14697	Neutral alpha-glucosidase AB	GANAB	6	106.8	6.14	8	2.68328	9	4.67785	-0.54192	-7.34116			X
A0A087X1Z3	Proteasome activator complex subunit 2	PSME2	5	29.1	6.71	9	6.3359	9	11.0329	-0.540859	-40.7912			X
A0A2U3TZH3	Elongation factor 1-alpha	EEF1A2	5	54.3	9.04	9	37.2874	9	64.8283	-0.539405	-1406.18	13.2471	0.00220638	X
P07099	Epoxide hydrolase 1	EPHX1	10	52.9	7.25	9	3.98364	9	6.91012	-0.537276	-15.9402			X
P35579	Myosin-9	MYH9	64	226.4	5.6	9	69.9906	9	118.566	-0.515232	-4579.57	15.7218	0.00111069	X
Q01813	ATP-dependent 6-phosphofructokinase, platelet type	PFKP	16	85.5	7.55	9	9.52191	9	16.0865	-0.512688	-84.0539	8.56529	0.00987874	X
P51858	Hepatoma-derived growth factor	HDGF	5	26.8	4.73	8	2.67082	8	4.34011	-0.476196	-5.85163			X
P46940	Ras GTPase-activating-like protein IQGAP1	IQGAP1	20	189.1	6.48	9	9.44575	9	15.1446	-0.463505	-70.0687	5.40285	0.0335919	X
P04080	Cystatin-B	CSTB	3	11.1	7.56	9	3.56191	9	5.57532	-0.440706	-9.19852
P67936	Tropomyosin alpha-4 chain	TPM4	4	28.5	4.69	9	5.09965	9	7.98005	-0.440438	-18.8374
P62263	40S ribosomal protein S14	RPS14	6	16.3	10.05	9	6.12432	9	9.54699	-0.436807	-26.8189	11.091	0.00423958
J3QRS3	Myosin regulatory light chain 12A	MYL12A	7	20.4	4.75	9	3.9929	9	6.22019	-0.436162	-11.3737	10.9291	0.00446335	X
P37802	Transgelin-2	TAGLN2	15	22.4	8.25	9	27.0129	9	41.5834	-0.424819	-499.74	20.348	0.000355455	X
Q6S8J3	POTE ankyrin domain family member E	POTEE	1	121.3	6.2	9	188.009	9	289.189	-0.424058	-24141.4	8.38692	0.0105277
P21333	Filamin-A	FLNA	80	280.6	6.06	9	114.615	9	173.55	-0.409036	-8491.5	136.374	3.04841e-09	X
P04406	Glyceraldehyde-3-phosphate dehydrogenase	GAPDH	21	36	8.46	9	343.441	9	519.046	-0.407205	-75728.5	20.2175	0.000366267	X
O00264	Membrane-associated progesterone receptor component 1	PGRMC1	1	21.7	4.7	9	2.6617	9	4.00837	-0.403797	-4.49122	5.35652	0.0342597	X
A0A075B6Z2	T cell receptor alpha joining 56 (Fragment)	TRAJ56	1	2.2	10.29	9	3.66228	9	5.45378	-0.393043	-8.16573
Q14315	Filamin-C	FLNC	1	290.8	5.97	9	4.78403	9	7.11918	-0.392356	-13.8979			X
Q01518	Adenylyl cyclase-associated protein 1	CAP1	11	51.9	8.06	9	10.4067	9	15.4514	-0.390181	-65.2227	10.4185	0.00526136	X
Q9NQC3	Reticulon-4	RTN4	7	129.9	4.5	9	7.32132	9	10.6601	-0.371364	-30.0185	17.3906	0.000722142
E7EQR4	Ezrin	EZR	12	69.3	6.16	9	19.6866	9	28.343	-0.360461	-207.882	6.89124	0.0183778	X
P55060	Exportin-2	CSE1L	6	110.3	5.77	8	5.64797	9	8.12005	-0.359105	-17.0178			X
P68431	Histone H3.1	H3C1	1	15.4	11.12	9	9.74623	9	13.9518	-0.35493	-49.8319
P60709	Actin, cytoplasmic 1	ACTB	11	41.7	5.48	9	274.359	9	392.725	-0.354878	-39480.2	10.251	0.00555756
P12814	Alpha-actinin-1	ACTN1	1	103	5.41	9	112.63	9	159.559	-0.34483	-6386.84	35.0059	2.16954e-05
P68104	Elongation factor 1-alpha 1	EEF1A1	11	50.1	9.01	9	75.7878	9	106.548	-0.337401	-2804.33	24.3097	0.000150606	X
O75947	ATP synthase subunit d, mitochondrial	ATP5PD	3	18.5	5.3	9	3.33047	9	4.667	-0.334237	-5.34442	5.47049	0.0326439
P31949	Protein S100-A11	S100A11	6	11.7	7.12	9	15.7936	9	21.5315	-0.307457	-107.084	8.26537	0.0109977	X
P08758	Annexin A5	ANXA5	16	35.9	5.05	9	20.4282	9	27.1627	-0.283018	-160.251	5.17878	0.0369678	X
P18669	Phosphoglycerate mutase 1	PGAM1	10	28.8	7.18	9	9.45614	9	12.4382	-0.272402	-32.6446	7.49201	0.0146148	X
P09104	Gamma-enolase	ENO2	1	47.2	5.03	9	17.8851	9	23.3171	-0.263674	-111.905	6.9246	0.0181419
Q15149	Plectin	PLEC	80	531.5	5.96	9	41.8261	9	54.3121	-0.259752	-600.194	6.91184	0.0182317	X
B7Z6Z4	Myosin light polypeptide 6	MYL6	4	26.7	5.08	9	21.1307	9	26.6938	-0.232645	-133.026	13.2631	0.00219621
Q13509	Tubulin beta-3 chain	TUBB3	6	50.4	4.93	9	48.5444	9	61.1734	-0.230207	-692.809	14.0635	0.00174729
Q9BUF5	Tubulin beta-6 chain	TUBB6	1	49.8	4.88	9	20.3347	9	25.4223	-0.222374	-116.397	5.63001	0.0305274	X
P0CG39	POTE ankyrin domain family member J	POTEJ	1	117.3	5.97	9	22.0903	9	27.354	-0.212915	-130.13	10.1925	0.00566557
P68371	Tubulin beta-4B chain	TUBB4B	3	49.8	4.89	9	86.6879	9	106.246	-0.202745	-1886.72	7.31179	0.0156423
P07437	Tubulin beta chain	TUBB	3	49.6	4.89	9	90.9031	9	110.244	-0.192303	-1945.14	8.00684	0.0120791	X
P06733	Alpha-enolase	ENO1	15	47.1	7.39	9	68.0949	9	82.5477	-0.191882	-1088.61	10.0066	0.0060243	X
P09211	Glutathione S-transferase P	GSTP1	7	23.3	5.64	9	18.1318	9	21.8976	-0.188152	-75.3717	8.78443	0.009143	X
Q9BVA1	Tubulin beta-2B chain	TUBB2B	1	49.9	4.89	9	74.2155	9	89.4386	-0.186039	-1245.66	6.64515	0.0202312
P04083	Annexin A1	ANXA1	17	38.7	7.02	9	78.4578	9	94.4622	-0.185107	-1383.74	5.99199	0.0262853	X
A0A6Q8PFJ0	Prelamin-A/C	LMNA	7	80.9	8.27	9	75.0414	9	90.2202	-0.183695	-1254.24	7.00833	0.0175648	X
O43707	Alpha-actinin-4	ACTN4	31	104.8	5.44	9	119.537	9	143.458	-0.181918	-3145.64	16.9562	0.000805918	X
P68366	Tubulin alpha-4A chain	TUBA4A	4	49.9	5.06	9	32.1923	9	38.3299	-0.174061	-216.418	24.1956	0.00015418	X
F5H5D3	Tubulin alpha chain	TUBA1C	3	57.7	5.07	9	37.763	9	42.9717	-0.129032	-210.261	6.36412	0.0226153	X
P60174	Triosephosphate isomerase	TPI1	16	26.7	6.9	9	63.6357	9	71.5072	-0.116491	-531.888	7.71645	0.0134413	X
P07355	Annexin A2	ANXA2	25	38.6	7.75	9	158.142	9	168.797	-0.065181	-1741.78	16.5457	0.000895331	X
P11142	Heat shock coate 71 kDa protein	HSPA8	16	70.9	5.52	9	98.2224	9	93.0261	0.054341	496.895	5.99289	0.0262757
P13639	Elongation factor 2	EEF2	30	95.3	6.83	9	68.5337	9	62.3037	0.0952326	407.558	5.07804	0.0386124	X
Q32Q12	Nucleoside diphosphate kinase	NME1-NME2	4	32.6	8.48	9	59.2354	9	51.9258	0.131515	406.275	6.89994	0.0183159	X
P08238	Heat shock protein HSP 90-beta	HSP90AB1	19	83.2	5.03	9	101.633	9	88.2187	0.141309	1273.32	7.99206	0.0121445	X
P29966	Myristoylated alanine-rich C-kinase substrate	MARCKS	6	31.5	4.45	9	18.9999	9	16.4376	0.144609	45.4006	6.09067	0.0252495	X
P55072	Transitional endoplasmic reticulum ATPase	VCP	26	89.3	5.26	9	39.1585	9	33.7785	0.147524	196.2	4.87408	0.0422084	X
P14866	Heterogeneous nuclear ribonucleoprotein L	HNRNPL	11	64.1	8.22	9	21.4401	9	18.4385	0.150538	59.8506	5.74554	0.0290932	X
P07900	Heat shock protein HSP 90-alpha	HSP90AA1	15	84.6	5.02	9	100.882	9	86.6863	0.151367	1331.34	11.398	0.00384957	X
P18124	60S ribosomal protein L7	RPL7	9	29.2	10.65	9	31.1591	9	26.6788	0.154924	129.563	5.06897	0.0387646	X
P38159	RNA-binding motif protein, X chromosome	RBMX	3	42.3	10.05	9	13.4451	9	11.4425	0.160932	24.9199	7.04913	0.0172912	X
P19338	Nucleolin	NCL	16	76.6	4.7	9	43.5302	9	37.0088	0.161944	262.614	9.64822	0.00679169	X
O60218	Aldo-keto reductase family 1 member B10	AKR1B10	19	36	7.84	9	145.021	9	123.181	0.162863	2928.78	70.1715	3.03667e-07	X
P11021	Endoplasmic reticulum chaperone BiP	HSPA5	16	72.3	5.16	9	32.7943	9	27.4365	0.177909	161.353	9.11071	0.00816016	X
P05386	60S acidic ribosomal protein P1	RPLP1	1	11.5	4.32	9	9.89709	9	8.21985	0.185157	15.1932	4.51187	0.0495982	X
O60701	UDP-glucose 6-dehydrogenase	UGDH	23	55	7.12	9	65.3339	9	53.646	0.196468	695.313	21.2243	0.000291539	X
P62277	40S ribosomal protein S13	RPS13	4	17.2	10.54	9	11.2347	9	9.10614	0.20929	21.6485	6.10854	0.0250669	X
P13073	Cytochrome c oxidase subunit 4 isoform 1, mitochondrial	COX4I1	3	19.6	9.51	9	2.22355	9	1.77803	0.222671	0.891389	4.5477	0.0488037
P62241	40S ribosomal protein S8	RPS8	8	24.2	10.32	9	16.0018	9	12.5517	0.241653	49.255	16.3201	0.000949183	X
P46781	40S ribosomal protein S9	RPS9	8	22.6	10.65	9	13.3618	9	10.4325	0.246216	34.8498	6.5315	0.0211588
P15531	Nucleoside diphosphate kinase A	NME1	1	17.1	6.19	9	21.7742	9	16.8818	0.253125	94.5598	12.5703	0.00269221
P46777	60S ribosomal protein L5	RPL5	10	34.3	9.72	9	11.3187	9	8.54962	0.278745	27.5087	9.41171	0.00735883
P26447	Protein S100-A4	S100A4	4	11.7	6.11	9	10.7948	9	8.11446	0.283496	25.3417	10.4566	0.00519662
P46776	60S ribosomal protein L27a	RPL27A	2	16.6	11	9	3.55591	9	2.66461	0.286569	2.77218	4.77013	0.0441896	X
J3KTA4	DEAD box protein 5	DDX5	7	69	8.85	9	6.76415	9	4.99617	0.300669	10.396	8.08815	0.0117264
E9PAV3	Nascent polypeptide-associated complex subunit alpha, muscle-specific form	NACA	2	205.3	9.58	9	5.75097	9	4.22061	0.306944	7.63003	4.64688	0.0466804
P43490	Nicotinamide phosphoribosyltransferase	NAMPT	12	55.5	7.15	9	23.8886	9	17.3359	0.317903	135.066	4.95454	0.0407453
P13804	Electron transfer flavoprotein subunit alpha, mitochondrial	ETFA	8	35.1	8.38	9	8.77715	9	6.33615	0.323026	18.4458	5.72201	0.029379
P51991	Heterogeneous nuclear ribonucleoprotein A3	HNRNPA3	7	39.6	9.01	9	7.23785	9	5.21659	0.324584	12.5868	6.92933	0.0181087	X
Q9UN86	Ras GTPase-activating protein-binding protein 2	G3BP2	1	54.1	5.55	9	2.0011	8	1.44122	0.325291	0.963643	5.45059	0.0329195	X
P62269	40S ribosomal protein S18	RPS18	6	17.7	10.99	9	14.8696	9	10.5577	0.339161	54.8208	16.9928	0.00079845	X
A0A0U1RRM4	Polypyrimidine tract-binding protein 1	PTBP1	9	62.4	9.1	9	7.75779	9	5.42228	0.3544	15.3911			X
K7ELC7	60S ribosomal protein L27 (Fragment)	RPL27	4	16.5	10.58	9	4.32768	9	2.99804	0.363005	4.87028	8.29223	0.0108918	X
Q12906	Interleukin enhancer-binding factor 3	ILF3	5	95.3	8.76	9	4.66219	9	3.21989	0.365968	5.68414			X
P00390	Glutathione reductase, mitochondrial	GSR	13	56.2	8.5	9	20.6428	9	14.2339	0.367515	111.76	11.9423	0.00325378	X
Q96DT0	Galectin-12	LGALS12	1	37.5	9.09	9	3.54844	9	2.44201	0.369397	3.314	7.54255	0.0143407
Q14914	Prostaglandin reductase 1	PTGR1	11	35.8	8.29	9	35.2295	9	24.1604	0.372763	328.699
P25786	Proteasome subunit alpha type-1	PSMA1	2	29.5	6.61	9	4.89118	6	3.34805	0.374581	6.35709			X
Q07021	Complement component 1 Q subcomponent-binding protein, mitochondrial	C1QBP	4	31.3	4.84	9	14.9001	9	10.1345	0.380722	59.6527	20.5689	0.000337972	X
P49327	Fatty acid synthase	FASN	49	273.3	6.44	9	45.4525	9	30.8255	0.383521	557.863	6.87163	0.0185181	X
P05783	Keratin, type I cytoskeletal 18	KRT18	25	48	5.45	9	62.6249	9	42.4545	0.383908	1059.75	8.73855	0.00929173	X
Q9UQ80	Proliferation-associated protein 2G4	PA2G4	9	43.8	6.55	9	10.9906	9	7.44212	0.385022	32.7044	5.37036	0.0340586	X
Q14533	Keratin, type II cuticular Hb1	KRT81	4	54.9	5.47	9	10.8458	8	7.29977	0.39084	32.1721
Q96AG4	Leucine-rich repeat-containing protein 59	LRRC59	3	34.9	9.57	9	4.6694	8	3.11091	0.400623	6.06275			X
P08729	Keratin, type II cytoskeletal 7	KRT7	23	51.4	5.48	9	34.0398	9	22.6506	0.401805	322.83	16.5409	0.00089643
F8W727	60S ribosomal protein L32	RPL32	2	18	10.59	9	8.69051	9	5.6657	0.421395	21.7125	7.72153	0.013416	X
P42677	40S ribosomal protein S27	RPS27	3	9.5	9.45	9	5.55845	9	3.56631	0.436645	9.0889	5.5324	0.031803	X
Q9Y2X3	Nucleolar protein 58	NOP58	5	59.5	8.92	9	4.12597	6	2.64556	0.437244	5.0123			X
Q6PUV4	Complexin-2	CPLX2	6	15.4	5.08	9	6.0002	6	3.78553	0.452633	10.8361
A8MXP9	Matrin-3	MATR3	5	99.9	6.04	9	4.65071	9	2.89226	0.46625	6.63199	4.9451	0.0409139
P39687	Acidic leucine-rich nuclear phosphoprotein 32 family member A	ANP32A	3	28.6	4.09	9	8.09014	9	4.99073	0.473884	20.2715	7.36651	0.0153218
O43390	Heterogeneous nuclear ribonucleoprotein R	HNRNPR	3	70.9	8.13	9	5.41986	9	3.32894	0.47799	9.14653	7.19185	0.0163718	X
P08727	Keratin, type I cytoskeletal 19	KRT19	3	44.1	5.14	9	7.69589	9	4.67619	0.488147	18.6799	7.84071	0.012838
P00395	Cytochrome c oxidase subunit 1	MT-CO1	1	57	6.7	9	6.663	9	3.99544	0.500554	14.216	16.4642	0.00091438
P05455	Lupus La protein	SSB	7	46.8	7.12	9	11.7088	9	7.01591	0.501247	43.936	10.3055	0.00545919	X
P36578	60S ribosomal protein L4	RPL4	13	47.7	11.06	9	13.4221	9	8.00666	0.505439	58.0235	9.56974	0.00697419	X
Q02878	60S ribosomal protein L6	RPL6	7	32.7	10.58	9	7.31307	9	4.32015	0.514547	17.4086			X
A0A0G2JIW1	Heat shock 70 kDa protein 1B	HSPA1B	16	70.1	5.66	9	43.2368	9	24.5669	0.550704	632.944	13.8865	0.00183683
P78386	Keratin, type II cuticular Hb5	KRT85	1	55.8	6.55	9	6.63398	6	3.76015	0.552971	14.9355
P07814	Bifunctional glutamate/proline--tRNA ligase	EPRS1	5	170.5	7.33	9	8.09224	9	4.32823	0.606097	23.3754	14.7703	0.00143572	X
P48507	Glutamate--cysteine ligase regulatory subunit	GCLM	4	30.7	6.02	8	4.81054	6	2.56144	0.610174	8.29016
Q16719	Kynureninase	KYNU	8	52.3	7.03	7	4.86527	4	2.58158	0.613332	8.50317
O60506	Heterogeneous nuclear ribonucleoprotein Q	SYNCRIP	4	69.6	8.59	9	10.0951	9	5.32991	0.61785	36.7512	8.0491	0.0118943	X
A0A6Q8PGZ8	Diadenosine tetraphosphate synthetase	GARS1	1	83.8	7.17	9	2.0011	6	0.994285	0.672245	1.5079	12.3273	0.00289535
P49368	T-complex protein 1 subunit gamma	CCT3	12	60.5	6.49	9	8.78152	9	4.33402	0.678203	29.1657	9.04408	0.00835069	X
P00505	Aspartate aminotransferase, mitochondrial	GOT2	7	47.5	9.01	9	7.22806	8	3.54777	0.683063	19.8291	7.01416	0.0175254	X
P49411	Elongation factor Tu, mitochondrial	TUFM	8	49.5	7.61	9	11.1122	9	5.11156	0.739733	48.6762	11.66	0.00354853	X
P61006	Ras-related protein Rab-8A	RAB8A	1	23.7	9.07	9	3.45344	8	1.56156	0.754491	4.74389	7.36084	0.0153547
Q9HB71	Calcyclin-binding protein	CACYBP	5	26.2	8.25	8	5.32483	8	2.323	0.785016	11.4788	6.05661	0.0256016	X
P16152	Carbonyl reductase [NADPH] 1	CBR1	8	30.4	8.32	9	5.50777	9	2.33492	0.809124	12.4419	5.54432	0.031644	X
P00492	Hypoxanthine-guanine phosphoribosyltransferase	HPRT1	5	24.6	6.68	9	4.53492	6	1.88621	0.824996	8.50383	8.52888	0.0100074	X
P30838	Aldehyde dehydrogenase, dimeric NADP-preferring	ALDH3A1	18	50.4	6.54	9	44.9654	9	18.1766	0.848524	845.749	15.8513	0.00107326
Q9BWW8	Apolipoprotein L6	APOL6	1	38.1	8.35	8	1.66677	4	0.668928	0.854426	1.16533	7.17196	0.0164966
Q02543	60S ribosomal protein L18a	RPL18A	2	20.7	10.71	9	2.54028	7	1.0035	0.867313	2.72301	8.0093	0.0120683
P00403	Cytochrome c oxidase subunit 2	MT-CO2	3	25.5	4.82	9	4.7697	9	1.88022	0.869027	9.60742	28.6104	6.52159e-05	X
P27105	Stomatin	STOM	6	31.7	7.88	8	3.76229	6	1.4415	0.891964	6.03847	4.70249	0.045537	X
O76021	Ribosomal L1 domain-containing protein 1	RSL1D1	3	54.9	10.13	9	5.22224	5	1.98589	0.897972	11.664	9.09795	0.00819624	X
O00767	Stearoyl-CoA desaturase	SCD	2	41.5	9	7	2.65062	4	0.996558	0.907037	3.01633	5.49934	0.0322488
Q86SE5	RNA-binding Raly-like protein	RALYL	1	32.3	7.93	8	1.21762	4	0.447609	0.924812	0.641123	7.36585	0.0153256
P61254	60S ribosomal protein L26	RPL26	2	17.2	10.55	7	2.12685	4	0.67368	1.03778	2.03482	5.90946	0.0271894
Q15061	WD repeat-containing protein 43	WDR43	1	74.8	5.57	9	1.55758	3	0.441231	1.11701	1.11568	13.8772	0.00184166	X
H7C2N1	Prothymosin alpha (Fragment)	PTMA	1	15.8	4.23	6	1.22287	2	0.338026	1.13377	0.690578	4.80433	0.0435262
Q12905	Interleukin enhancer-binding factor 2	ILF2	4	43	5.26	8	3.68243	3	0.990722	1.15199	6.28937	9.41728	0.00734488	X
Q13263	Transcription intermediary factor 1-beta	TRIM28	5	88.5	5.77	9	3.51978	4	0.895698	1.18858	5.79328	7.283	0.0158139	X
A0A6Q8PGN5	Alanine--tRNA ligase	AARS1	5	108.2	5.53	8	2.87353	4	0.660433	1.25247	3.9105	11.0064	0.00435492
P26368	Splicing factor U2AF 65 kDa subunit	U2AF2	3	53.5	9.09	8	2.09794	2	0.446841	1.29763	2.10083	13.2568	0.00220021	X
A0A087X1P3	Calcium-dependent secretion activator 2	CADPS2	3	148.2	6.05	5	0.559045	1	0.111765	1.33355	0.15002	4.57077	0.0482998
Q6ZT12	E3 ubiquitin-protein ligase UBR3	UBR3	2	212.3	6.1	5	0.551528	1	0.109805	1.33586	0.146063	4.59208	0.0478399
B5MC07	Anterior gradient protein 2 homolog	AGR2	1	21.4	8.1	6	4.26784	4	0.779054	1.38255	8.80377	5.41893	0.0333636	X
O43237	Cytoplasmic dynein 1 light intermediate chain 2	DYNC1LI2	1	54.1	6.38	6	1.33371	1	0.226035	1.42033	0.863847	7.55417	0.0142785	X
P22695	Cytochrome b-c1 complex subunit 2, mitochondrial	UQCRC2	3	48.4	8.63	7	2.63402	2	0.440152	1.42729	3.37217	9.44376	0.0072789	X
K7EQN7	RNA helicase (Fragment)	DDX39A	1	28.8	6.64	5	0.677387	1	0.109805	1.44204	0.223398	4.55589	0.048624	X
P25789	Proteasome subunit alpha type-4	PSMA4	4	29.5	7.72	5	0.78292	1	0.108726	1.51225	0.300571	5.01205	0.0397355	X
Q9Y266	Nuclear migration protein nudC	NUDC	2	38.2	5.38	8	3.31284	3	0.448745	1.52281	5.38677	14.7569	0.00144099	X
P35754	Glutaredoxin-1	GLRX	1	11.8	8.09	5	1.32549	1	0.112504	1.68705	0.872139	6.40263	0.0222702
P28070	Proteasome subunit beta type-4	PSMB4	1	29.2	5.97	7	1.34558	1	0.108726	1.70095	0.899386	15.561	0.00115925	X
A0A6Q8PFE1	Apoptosis-inducing factor 1, mitochondrial	AIFM1	1	67.9	8.94	6	1.99207	1	0.111765	1.7875	1.97792	10.2133	0.00562681	X
P09669	Cytochrome c oxidase subunit 6C	COX6C	2	8.8	10.39	8	2.2402	1	0.110916	1.8113	2.5031	18.5118	0.000547761	X
P00533	Epidermal growth factor receptor	EGFR	1	134.2	6.68	1	0.109066	0	0	2	0.00594771	5.80527	0.0283823
Q9Y3B2	Exosome complex component CSL4	EXOSC1	1	21.4	8.24	4	0.441692	0	0	2	0.0975458	6.3971	0.0223194
Q9BWS9	Chitinase domain-containing protein 1	CHID1	1	44.9	8.63	5	0.553797	0	0	2	0.153346	9.98925	0.00605918	X
O95352	Ubiquitin-like modifier-activating enzyme ATG7	ATG7	1	77.9	6.24	4	0.555457	0	0	2	0.154266	5.1792	0.0369612
A8CG34	Nuclear envelope pore membrane protein POM 121C	POM121C	2	125	10.37	4	0.561444	0	0	2	0.15761	5.40795	0.0335193	X
Q9ULC6	Protein-arginine deiminase type-1	PADI1	1	74.6	6.49	6	0.780482	0	0	2	0.304576	12.6426	0.00263492
Q15427	Splicing factor 3B subunit 4	SF3B4	1	44.4	8.56	4	1.76307	0	0	2	1.5542	5.26476	0.0356281	X
A0A0A0MSZ4	NADPH:adrenodoxin oxidoreductase, mitochondrial	FDXR	1	57.3	9.11	6	2.34038	0	0	2	2.73868	13.8556	0.00185298
